# Supplementary material for: Recent emergence of cephalosporin-resistant Salmonella Typhi in India due to the endemic clone acquiring IncFIB(K) plasmid encoding blaCTX-M-15 gene
Source: Microbiol Spectr. 2025 Apr 10;13(5):e00875-24. doi: 10.1128/spectrum.00875-24 (PMC12054180; doi:10.1128/spectrum.00875-24)
Supplement: Table S1 — Complete list of genomes included in the study. [file spectrum.00875-24-s0002.xlsx]

## Sheet: Sheet1
Table S1: Complete list of genome included in the study
S. No	ID	PJ No	Sample_accession	Run_accession	Year	Location	Origin	Region	Genotype	IncFIB(K)	IncFIB(pHCM2)	IncHI1A	IncHI1B(R27)	IncI1-I(Alpha)	IncN	IncX1	IncX3	IncY		blaTEM	catA	dfrA	sul1/2	blaSHV	blaCTX-M	qnrS/B		gyrA_S83F/Y	gyrA_D87N/G/Y	parC_S80I	Reference
1	ERR1764654	PRJEB15284			1981	United Kingdom	Sudan	Africa	0.1	0	0	0	0	0	0	0	0	0		0	0	0	0	0	0	0		0	0	0
2	ERR213263	ERP001718			1996	Australia	Fiji	Oceania	0.1	0	0	0	0	0	0	0	0	0		0	0	0	0	0	0	0		0	0	0
3	ERR343336				2000	Morocco	Morocco	Africa	0.1	0	0	0	0	0	0	0	0	0		0	0	0	0	0	0	0		0	0	0
4	ERR360484	ERP001718			2009	France	Algeria	Africa	0.1	0	0	0	0	0	0	0	0	0		0	0	0	0	0	0	0		0	0	0
5	SRR5500454	PRJNA248792			2015	United Kingdom	Iraq	Other Asia	0.1	0	0	0	0	0	0	0	0	0		0	0	0	0	0	0	0		0	0	0
6	ERR1764721	PRJEB15284			1984	United Kingdom	Chile	South America	1.1	0	0	0	0	0	0	0	0	0		0	0	0	0	0	0	0		0	0	0
7	ERR1764737	PRJEB15284			1984	United Kingdom	Morocco	Africa	1.1	0	0	0	0	0	0	0	0	0		0	0	0	0	0	0	0		0	0	0
8	ERR1764738	PRJEB15284			1984	United Kingdom	Morocco	Africa	1.1	0	0	0	0	0	0	0	0	0		0	0	0	0	0	0	0		0	0	0
9	ERR1764798	PRJEB15284			1995	United Kingdom	Portugal	Europe	1.1	0	0	0	0	0	0	0	0	0		0	0	0	0	0	0	0		0	0	0
10	ERR998612	PRJEB8666			2012	Ethiopia	Ethiopia	Africa	1.2	0	0	0	0	0	0	0	0	0		0	0	0	0	0	0	0		0	0	0
11	ERR1764661	PRJEB15284			1981	United Kingdom	South Korea	Southeast Asia	2	0	0	0	0	0	0	0	0	0		0	0	0	0	0	0	0		0	0	0
12	ERR1764662	PRJEB15284			1981	United Kingdom	Mongolia	Other Asia	2	0	0	0	0	0	0	0	0	0		0	0	0	0	0	0	0		0	0	0
13	ERR1764663	PRJEB15284			1981	United Kingdom	Malta	Africa	2	0	1	0	0	0	0	0	0	0		0	0	0	0	0	0	0		0	0	0
14	ERR1764760	PRJEB15284			1986	United Kingdom	South Africa	Africa	2	1	0	0	0	0	0	0	0	0		0	0	0	0	0	0	0		0	1	0
15	ERR1764799	PRJEB15284			1981	United Kingdom	India	South Asia	2	0	0	0	0	0	0	0	0	0		0	0	0	0	0	0	0		0	0	0
16	ERR1764800	PRJEB15284			1981	United Kingdom	Pakistan	South Asia	2	0	0	0	0	0	0	0	0	0		0	0	0	0	0	0	0		0	0	0
17	ERR1764805	PRJEB15284			1981	United Kingdom	India	South Asia	2	0	0	0	0	0	0	0	0	0		0	0	0	0	0	0	0		0	0	0
18	ERR1788877	PRJEB12392			2011	India	India	South Asia	2	0	0	0	0	0	0	0	0	0		0	0	0	0	0	0	0		1	0	0	Pragasam et al., 2020
19	ERR352459	ERP001718			2010	Australia	Bangladesh	South Asia	2	0	0	0	0	0	0	0	0	0		0	0	0	0	0	0	0		0	0	0
20	ERR352310	ERP001718			2010	Australia	Indonesia	Southeast Asia	2.1	0	0	0	0	0	0	0	0	0		0	0	0	0	0	0	0		0	0	0
21	11-643	PRJEB62461	SAMEA113534623	ERR11458675	2023	India	India	South Asia	2.2	0	0	0	0	0	0	0	0	0		0	0	0	0	0	0	0		1	0	0	Contextual
22	S266	PRJEB62461	SAMEA114440219	ERR12081917	2023	India	India	South Asia	2.2	0	0	0	0	0	0	0	0	0		0	0	0	0	0	0	0		0	1	0	Contextual
23	S269	PRJEB62461	SAMEA114440222	ERR12081920	2023	India	India	South Asia	2.2	0	0	0	0	0	0	0	0	0		0	0	0	0	0	0	0		1	0	0	Contextual
24	ERR1764651	PRJEB15284			1981	United Kingdom	Sudan	Africa	2.2	0	0	0	0	0	0	0	0	0		0	0	0	0	0	0	0		0	0	0
25	ERR331339	ERP001718			2003	Laos	Laos	Southeast Asia	2.2	0	0	0	0	0	0	0	0	0		0	0	0	0	0	0	0		0	0	0
26	GCA_900002605					China		Other Asia	2.2	0	0	0	0	1	0	0	0	0		0	0	1	1	0	1	0		0	0	0
27	ERR1764660	PRJEB15284			1981	United Kingdom	South Korea	Southeast Asia	2.4	0	1	0	0	0	0	0	0	0		0	0	0	0	0	0	0		0	0	0
28	ERR1764743	PRJEB15284			1985	United Kingdom	Sri Lanka	South Asia	2.4	0	0	0	0	0	0	0	0	0		0	0	0	0	0	0	0		0	0	0
29	ERR1788749	PRJEB12392			1991	India	India	South Asia	2.4	0	0	0	0	0	0	0	0	0		0	0	0	0	0	0	0		0	0	0	Pragasam et al., 2020
30	ERR1788767	PRJEB12392			1993	India	India	South Asia	2.4	0	0	0	0	0	0	0	0	0		0	0	0	0	0	0	0		0	0	0	Pragasam et al., 2020
31	ERR343329	ERP001718			2012	New Zealand	India	South Asia	2.4	0	0	0	0	0	0	0	0	0		0	0	0	0	0	0	0		1	0	0
32	S267	PRJEB62461	SAMEA114440220	ERR12081918	2023	India	India	South Asia	2.5	0	0	0	0	0	0	0	0	0		0	0	0	0	0	0	0		1	0	0	Contextual
33	ERR1788742	PRJEB12392			1991	India	India	South Asia	2.5	0	0	0	0	0	0	0	0	0		0	0	0	0	0	0	0		0	0	0	Pragasam et al., 2020
34	ERR1788752	PRJEB12392			1991	India	India	South Asia	2.5	0	0	0	0	0	0	0	0	0		0	0	0	0	0	0	0		0	0	0	Pragasam et al., 2020
35	ERR337999	ERP001718			2006	South Africa	South Africa	Africa	2.5	0	0	0	0	0	0	0	0	0		0	0	0	0	0	0	0		0	0	0
36	ERR1764655	PRJEB15284			1981	United Kingdom	Malaysia	Southeast Asia	3	0	0	0	0	0	0	0	0	0		0	0	0	0	0	0	0		0	0	0
37	ERR2799081	PRJEB17615			2013	Philippines	Philippines	Southeast Asia	3	0	0	0	0	0	0	0	0	0		1	0	0	0	0	1	0		0	0	0
38	ERR357823	ERP001718			2011	Australia	India	South Asia	3	0	0	0	0	0	0	0	0	0		0	0	0	0	0	0	0		0	0	0
39	ERR578472	ERP006639			2007	Netherlands	Philippines	Southeast Asia	3	0	0	0	0	0	0	0	0	0		1	0	1	0	1	0	0		0	0	0
40	ERR578473	ERP006639			2007	Norway	Philippines	Southeast Asia	3	0	0	0	0	0	0	0	0	0		1	0	1	0	1	0	0		0	0	0
41	ERR331373	ERP001718			2007		Tanzania	Africa	3.1	0	0	0	0	0	0	0	0	0		0	0	0	0	0	0	0		0	0	0
42	ERR1788774	PRJEB12392			1994	India	India	South Asia	3.2	0	0	0	0	0	0	0	0	0		0	0	0	0	0	0	0		0	0	0	Pragasam et al., 2020
43	ERR1788775	PRJEB12392			1994	India	India	South Asia	3.2	0	0	0	0	0	0	0	0	0		0	0	0	0	0	0	0		0	0	0	Pragasam et al., 2020
44	ERR1764652	PRJEB15284			1981	United Kingdom	Sudan	Africa	3.3	0	0	0	0	0	0	0	0	0		0	0	0	0	0	0	0		0	0	0
45	ERR1788739	PRJEB12392			1991	India	India	South Asia	3.3	0	0	0	0	0	0	0	0	0		0	0	0	0	0	0	0		0	0	0	Pragasam et al., 2020
46	GCA_008021595				2012	United Kingdom	Not Provided	NA	3.3	0	0	0	0	0	0	0	0	0		0	0	0	0	0	1	0		1	0	0
47	ERR331307	ERP001718			2009	Laos	Laos	Southeast Asia	3.4	0	0	0	0	0	0	0	0	0		0	0	0	0	0	0	0		0	0	0
48	ERR352311	ERP001718			1991	Australia	Fiji	Oceania	3.5	0	0	0	0	0	0	0	0	0		0	0	0	0	0	0	0		0	0	0
49	SRR17283746				1985	Australia	Samoa	Oceania	3.5	0	0	0	0	0	0	0	0	0		0	0	0	0	0	0	0		0	0	0
50	ERR1764658	PRJEB15284			1981	United Kingdom	Sudan	Africa	4	0	0	0	0	0	0	0	0	0		0	0	0	0	0	0	0		0	0	0
51	ERR343257	ERP001718			2003	New Zealand	Tonga	Oceania	4	0	0	0	0	0	0	0	0	0		0	0	0	0	0	0	0		0	0	0
52	SRR5500443	PRJNA248792			2015	United Kingdom	Greece	Europe	4	0	0	0	0	0	0	0	0	0		0	0	0	0	0	0	0		1	0	0
53	ERR1764374				2016	India	India	South Asia	4.1	0	0	0	0	0	0	0	0	0		0	0	0	0	0	0	0		0	0	0
54	ERR1764529				1981	United Kingdom	India	South Asia	4.1	0	0	0	0	0	0	0	0	0		0	0	0	0	0	0	0		0	0	0
55	ERR1764752	PRJEB15284			1985	United Kingdom	Syria	Other Asia	4.1	0	0	0	0	0	0	0	0	0		0	0	0	0	0	0	0		0	0	0
56	ERR1788778	PRJEB12392			1995	India	India	South Asia	4.1	0	0	0	0	0	0	0	0	0		0	0	0	0	0	0	0		0	0	0	Pragasam et al., 2020
57	ERR1788782	PRJEB12392			1996	India	India	South Asia	4.1	0	0	0	0	0	0	0	0	0		0	0	0	0	0	0	0		0	0	0	Pragasam et al., 2020
58	ERR1788788	PRJEB12392			1998	India	India	South Asia	4.1	0	0	0	0	0	0	0	0	0		0	0	0	0	0	0	0		0	0	0	Pragasam et al., 2020
59	ERR1788800	PRJEB12392			2002	India	India	South Asia	4.1	0	0	0	0	0	0	0	0	0		0	0	0	0	0	0	0		0	0	0	Pragasam et al., 2020
60	ERR1788807	PRJEB12392			2004	India	India	South Asia	4.1	0	0	0	0	0	0	0	0	0		0	0	0	0	0	0	0		1	0	0	Pragasam et al., 2020
61	ERR331227	ERP001718			2009	Indonesia	Indonesia	Southeast Asia	4.1	0	0	0	0	0	0	0	0	0		0	0	0	0	0	0	0		0	0	0
62	SRR17283742				1996	Australia	Samoa	Oceania	4.1	0	0	0	0	0	0	0	0	0		0	0	0	0	0	0	0		0	0	0
63	ERR360655	ERP001718			2000	Cameroon	Cameroon	Africa	0.0.1	0	0	0	0	0	0	0	0	0		0	0	0	0	0	0	0		0	0	0
64	ERR352473	ERP001718			2010	Australia	Indonesia	Southeast Asia	0.0.2	0	0	0	0	0	0	0	0	0		0	0	0	0	0	0	0		0	0	0
65	ERR1764665	PRJEB15284			1982	United Kingdom	Ghana	Africa	0.0.3	0	0	0	0	0	0	0	0	0		0	0	0	0	0	0	0		0	0	0
66	ERR1764667	PRJEB15284			1982	United Kingdom	Nigeria	Africa	0.0.3	0	0	0	0	0	0	0	0	0		0	0	0	0	0	0	0		0	0	0
67	ERR573934	PRJEB6352			2009	Nigeria	Nigeria	Africa	0.0.3	0	0	0	0	0	0	0	0	0		0	0	0	0	0	0	0		0	0	0
68	ERR573961	PRJEB6352			2010	Nigeria	Nigeria	Africa	0.0.3	0	0	0	0	0	0	0	0	0		0	0	0	0	0	0	0		0	0	0
69	ERR360505	ERP001718			2001	France	Cameroon	Africa	0.1.1	0	0	0	0	0	0	0	0	0		0	0	0	0	0	0	0		0	0	0
70	ERR360668	ERP001718			1999	France	Algeria	Africa	0.1.2	0	0	0	0	0	0	0	0	0		0	0	0	0	0	0	0		0	0	0
71	ERR360486	ERP001718			1998	France	Peru	South America	0.1.3	0	0	0	0	0	0	0	0	0		0	0	0	0	0	0	0		0	0	0
72	ERR360627	ERP001718			2005	France	Algeria	Africa	1.1.1	0	0	0	0	0	0	0	0	0		1	1	1	1	0	0	0		0	0	0
73	ERR338008	ERP001718			2007	South Africa	South Africa	Africa	1.1.2	0	0	0	0	0	0	0	0	0		0	0	0	0	0	0	0		0	0	0
74	ERR360511				1976		Democratic Republic of the Congo	Africa	1.1.3	0	0	0	0	1	0	0	0	0		0	1	0	1	0	0	0		0	0	0
75	ERR352453	ERP001718			2011	Australia	Not Provided	NA	1.1.4	0	0	0	0	0	0	0	0	0		0	0	0	0	0	0	0		0	0	0
76	ERR1764804	PRJEB15284			1981	United Kingdom	India	South Asia	1.2.1	0	0	0	0	0	0	0	0	0		0	0	0	0	0	0	0		0	0	0
77	ERR357652	ERP001718			1993	Viet Nam	Viet Nam	Southeast Asia	1.2.1	0	0	0	0	0	0	0	0	0		0	0	0	0	0	0	0		0	0	0
78	ERR1764806	PRJEB15284			1982	United Kingdom	Pakistan	South Asia	2.0.1	0	0	0	0	0	0	0	0	0		0	0	0	0	0	0	0		0	0	0
79	ERR343301	ERP001718			2010	New Zealand	India	South Asia	2.0.1	0	0	0	0	0	0	0	0	0		0	0	0	0	0	0	0		0	0	0
80	ERR1764664	PRJEB15284			1982	United Kingdom	Nigeria	Africa	2.0.2	0	0	0	0	0	0	1	0	0		0	0	0	0	0	0	0		0	0	0
81	ERR343321				2011	Mexico		North America	2.0.2	0	0	0	0	0	0	1	0	0		0	0	0	0	0	0	0		1	0	0
82	ERR331218	ERP001718			2006	Indonesia	Indonesia	Southeast Asia	2.1.1	0	0	0	0	0	0	0	0	0		0	0	0	0	0	0	0		0	0	0
83	ERR343252				2002	Indonesia	Indonesia	Southeast Asia	2.1.2	0	0	0	0	0	0	0	0	0		0	0	0	0	0	0	0		0	0	0
84	ERR331225	ERP001718			2011	Indonesia	Indonesia	Southeast Asia	2.1.3	0	0	0	0	0	0	0	0	0		0	0	0	0	0	0	0		0	0	0
85	ERR343250	ERP001718			2002	New Zealand		Oceania	2.1.4	0	0	0	0	0	0	0	0	0		0	0	0	0	0	0	0		0	0	0
86	ERR352467	ERP001718			2011	Australia	Indonesia	Southeast Asia	2.1.5	0	0	0	0	0	0	0	0	0		0	0	0	0	0	0	0		0	0	0
87	ERR331252	ERP001718			2009	Indonesia	Indonesia	Southeast Asia	2.1.6	0	0	0	0	0	0	0	0	0		0	0	0	0	0	0	0		0	0	0
88	ERR343289	ERP001718			2008	New Zealand	India	South Asia	2.1.7	0	0	0	0	0	0	0	0	0		0	0	0	0	0	0	0		0	0	0
89	ERR352255	ERP001718			2009	Australia	Papua New Guinea	Oceania	2.1.7.1	0	0	0	0	0	0	0	0	0		0	0	0	0	0	0	0		0	0	0
90	ERR352301	ERP001718			2010	Australia	Papua New Guinea	Oceania	2.1.7.1	0	0	0	0	0	0	0	0	0		0	0	0	0	0	0	0		0	0	0
91	ERR352476	ERP001718			1994	Australia	Papua New Guinea	Oceania	2.1.7.1	0	0	0	0	0	0	0	0	0		0	0	0	0	0	0	0		0	0	0
92	ERR352483	ERP001718			2007	Australia	Papua New Guinea	Oceania	2.1.7.1	0	0	0	0	0	0	0	0	0		0	0	0	0	0	0	0		0	0	0
93	ERR352487	ERP001718			2010	Australia	Papua New Guinea	Oceania	2.1.7.1	0	0	0	0	0	0	0	0	0		0	0	0	0	0	0	0		0	0	0
94	ERR352490	ERP001718			1998	Australia	Papua New Guinea	Oceania	2.1.7.1	0	0	0	0	0	0	0	0	0		0	0	0	0	0	0	0		0	0	0
95	ERR352496	ERP001718			1992	Australia	Papua New Guinea	Oceania	2.1.7.1	0	0	0	0	0	0	0	0	0		0	0	0	0	0	0	0		0	0	0
96	ERR352500	ERP001718			1985	Australia	Papua New Guinea	Oceania	2.1.7.1	0	0	0	0	0	0	0	0	0		0	0	0	0	0	0	0		0	0	0
97	ERR331216	ERP001718			2010	Indonesia	Indonesia	Southeast Asia	2.1.8	0	0	0	0	0	0	0	0	0		0	0	0	0	0	0	0		0	0	0
98	ERR331217	ERP001718			2009	Indonesia	Indonesia	Southeast Asia	2.1.9	0	0	0	0	0	0	0	0	0		0	0	0	0	0	0	0		0	0	0
99	ERR1788912	PRJEB12392			2014	India	India	South Asia	2.2.1	0	0	0	0	0	0	0	0	0		0	0	0	0	0	0	0		1	0	0	Pragasam et al., 2020
100	ERR343260	ERP001718			2003	New Zealand	Indonesia	Southeast Asia	2.2.1	0	0	0	0	0	0	0	0	0		0	0	0	0	0	0	0		0	0	0
101	S265	PRJEB62461	SAMEA114440218	ERR12081916	2023	India	India	South Asia	2.2.2	0	0	0	0	0	0	0	0	0		0	0	0	0	0	0	0		0	1	0	Contextual
102	ERR1764535				1981	United Kingdom	Pakistan	South Asia	2.2.2	0	0	0	0	0	0	0	0	0		0	0	0	0	0	0	0		0	0	0
103	ERR1788740	PRJEB12392			1991	India	India	South Asia	2.2.2	0	0	0	0	0	0	0	0	0		0	0	0	0	0	0	0		0	0	0	Pragasam et al., 2020
104	ERR1788741	PRJEB12392			1991	India	India	South Asia	2.2.2	0	0	0	0	0	0	0	0	0		0	0	0	0	0	0	0		0	0	0	Pragasam et al., 2020
105	ERR1788743	PRJEB12392			1991	India	India	South Asia	2.2.2	0	0	0	0	0	0	0	0	0		0	0	0	0	0	0	0		0	0	0	Pragasam et al., 2020
106	ERR1788786	PRJEB12392			1998	India	India	South Asia	2.2.2	0	0	0	0	0	0	0	0	0		0	0	0	0	0	0	0		0	0	0	Pragasam et al., 2020
107	ERR1788816	PRJEB12392			2004	India	India	South Asia	2.2.2	0	0	0	0	0	0	0	0	0		0	0	0	0	0	0	0		0	0	0	Pragasam et al., 2020
108	ERR331366	ERP001718			2006	Tanzania	Tanzania	Africa	2.2.2	0	0	0	0	0	0	0	0	0		0	0	0	0	0	0	0		0	0	0
109	ERR331310	ERP001718			2009	Laos	Laos	Southeast Asia	2.2.3	0	0	0	0	0	0	0	0	0		0	0	0	0	0	0	0		0	0	0
110	A87113	PRJEB62461			2023	India	India	South Asia	2.2.4	0	0	0	0	0	0	0	0	0		0	0	0	0	0	0	0		1	0	0	Contextual
111	ERR343325	ERP001718			2012	New Zealand	India	South Asia	2.2.4	0	0	0	0	0	0	0	0	0		0	0	0	0	0	0	0		1	0	0
112	ERR360489	ERP001718			1998	France	Senegal	Africa	2.3.1	0	0	0	0	0	0	0	0	0		0	0	0	0	0	0	0		0	0	0
113	ERR1764659	PRJEB15284			1981	United Kingdom	Angola	Africa	2.3.2	0	0	0	0	0	0	0	0	0		0	0	0	0	0	0	0		0	0	0
114	ERR1764730	PRJEB15284			1984	United Kingdom	Chile	South America	2.3.2	0	0	0	0	0	0	0	0	0		0	0	0	0	0	0	0		0	0	0
115	ERR343308	ERP001718			2010	New Zealand		South America	2.3.2	0	0	0	0	0	0	0	0	0		0	0	0	0	0	0	0		1	0	0
116	SRR17283748	PRJNA319593			1983	Australia	Samoa	Oceania	2.3.2	0	0	0	0	0	0	0	0	0		0	0	0	0	0	0	0		0	0	0
117	ERR1764836	PRJEB15284			1984	United Kingdom	Bangladesh	South Asia	2.3.3	0	0	0	0	0	0	0	0	0		0	0	0	0	0	0	0		0	0	0
118	ERR422788	PRJEB3215			2010	United Kingdom	Bangladesh	South Asia	2.3.3	0	0	0	0	0	0	0	0	0		0	0	0	0	0	0	0		1	0	0
119	GCA_900002885					China		Other Asia	2.3.3	0	0	0	0	0	1	0	0	0		1	0	1	1	0	1	1		0	0	0
120	ERR340810	ERP001718			2002	Laos	Laos	Southeast Asia	2.3.4	0	0	0	0	0	0	0	0	0		0	0	0	0	0	0	0		0	0	0
121	ERR352262	ERP001718			2011	Australia	Tonga	Oceania	2.3.5	0	0	0	0	0	0	0	0	0		0	0	0	0	0	0	0		0	0	0
122	ERR337998	ERP001718			2007	South Africa	South Africa	Africa	2.4.1	0	0	0	0	0	0	0	0	0		0	0	0	0	0	0	0		0	0	0
123	ERR349525	ERP001718			2011	Democratic Republic of the Congo	Democratic Republic of the Congo	Africa	2.5.1	0	0	1	1	0	0	0	0	0		1	0	1	1	0	0	0		1	0	0
124	DRR070991							South Asia	2.5.2	0	0	0	0	0	0	0	0	0		0	0	0	0	0	0	0		0	0	0
125	ERR1010015							Africa	2.5.2	0	0	0	0	0	0	0	0	0		0	0	0	0	0	0	0		0	0	0
126	ERR360496	ERP001718			1997	France	Madagascar	Africa	2.5.2	0	0	0	0	0	0	0	0	0		0	0	0	0	0	0	0		0	0	0
127	ERR984766	PRJEB8666			2012	Madagascar	Madagascar	Africa	2.5.2	0	0	0	0	0	0	0	0	0		0	0	0	0	0	0	0		0	0	0
128	ERR1764835	PRJEB15284			1984	United Kingdom	Bangladesh	South Asia	3.0.1	0	0	0	0	0	0	0	0	0		0	0	0	0	0	0	0		0	0	0
129	ERR2093325	ERP022510			2016	Pakistan	Pakistan	South Asia	3.0.1	0	0	0	0	0	0	0	0	0		0	0	0	0	0	0	0		1	0	0
130	ERR360482	ERP001718			2003	Pakistan	Pakistan	South Asia	3.0.1	0	0	0	0	0	0	0	0	0		0	0	0	0	0	0	0		0	0	0
131	ERR1788756	PRJEB12392			1991	India	India	South Asia	3.0.2	0	0	0	0	0	0	0	0	0		0	0	0	0	0	0	0		0	0	0	Pragasam et al., 2020
132	ERR1788768	PRJEB12392			1993	India	India	South Asia	3.0.2	0	0	0	0	0	0	0	0	0		0	0	0	0	0	0	0		0	0	0	Pragasam et al., 2020
133	ERR352267	ERP001718			2012	Australia	India	South Asia	3.0.2	0	0	0	0	0	0	0	0	0		0	0	0	0	0	0	0		0	1	0
134	ERR360501	ERP001718			2009	France	France	Europe	3.1.1	0	0	0	0	0	0	0	0	0		0	0	0	0	0	0	0		0	0	0
135	ERR731404	PRJEB6352			2013	Nigeria	Nigeria	Africa	3.1.1	1	0	0	0	0	0	0	0	0		1	0	1	1	0	0	1		0	0	0
136	ERR343326	ERP001718			2012	New Zealand	India	South Asia	3.1.2	0	0	0	0	0	0	0	0	0		0	0	0	0	0	0	0		0	0	0
137	ERR1764666	PRJEB15284			1982	United Kingdom	Malaysia	Southeast Asia	3.2.1	0	0	0	0	0	0	0	0	0		0	0	0	0	0	0	0		0	0	0
138	ERR340769	ERP001718			2007	Cambodia	Cambodia	Southeast Asia	3.2.1	0	0	0	0	0	0	0	0	0		0	0	0	0	0	0	0		0	0	0
139	ERR349370	ERP001718			1993	Viet Nam	Viet Nam	Southeast Asia	3.2.1	0	0	0	0	0	0	0	0	0		0	0	0	0	0	0	0		0	0	0
140	ERR352253	ERP001718			2003	Laos	Laos	Southeast Asia	3.2.1	0	0	0	0	0	0	0	0	0		0	0	0	0	0	0	0		0	0	0
141	ERR357825	ERP001718			2011	Australia	India	South Asia	3.2.1	0	0	0	0	0	0	0	0	0		0	0	0	0	0	0	0		1	0	0
142	ERR586716	PRJEB5281			1973	Thailand	Thailand	Southeast Asia	3.2.1	0	0	0	0	0	0	0	0	0		0	0	0	0	0	0	0		0	0	0
143	ERR586726	PRJEB5281			1987	Thailand	Thailand	Southeast Asia	3.2.1	0	0	0	0	0	0	0	0	0		0	0	0	0	0	0	0		0	0	0
144	ERR586796	PRJEB5281			1973	Thailand	Thailand	Southeast Asia	3.2.1	0	0	0	0	0	0	0	0	0		0	0	0	0	0	0	0		0	0	0
145	SRR1969159	PRJNA248792			2014	United Kingdom	Philippines	Southeast Asia	3.2.1	0	0	0	0	0	0	0	0	0		0	0	0	0	0	0	0		0	0	0
146	CT18				1993		Vietnam	Southeast Asia	3.2.2	0	0	0	0	0	0	0	0	0		0	0	0	0	0	0	0		0	0	0
147	ERR352303	ERP001718			2010	Australia	Bangladesh	South Asia	3.2.2	0	0	0	0	0	0	0	0	0		0	0	0	0	0	0	0		1	0	0
148	ERR1764653	PRJEB15284			1981	United Kingdom	Sudan	Africa	3.3.1	0	0	0	0	0	0	0	0	0		0	0	0	0	0	0	0		0	0	0
149	ERR1788784	PRJEB12392			1996	India	India	South Asia	3.3.1	0	0	0	0	0	0	0	0	0		0	0	0	0	0	0	0		0	0	0	Pragasam et al., 2020
150	ERR352324	ERP001718			2011	Australia	India	South Asia	3.3.1	0	0	0	0	0	0	0	0	0		0	0	0	0	0	0	0		1	0	0
151	ERR2059823	PRJEB21992			2000	Bangladesh	Bangladesh	South Asia	3.3.2	0	0	0	0	1	0	0	0	0		1	0	0	0	0	1	0		0	0	0
152	ERR2663544	PRJEB27394			2000	Bangladesh	Bangladesh	South Asia	3.3.2	0	0	0	0	1	0	0	0	0		1	0	0	0	0	1	0		0	0	0
153	GCA_003718135				2007		Not Provided	NA	3.3.2	0	0	0	0	0	0	0	0	0		1	0	0	0	0	1	0		0	0	0
154	ERR2663543	PRJEB27394			2006	Bangladesh	Bangladesh	South Asia	3.3.2.Bd1	0	1	0	0	0	0	0	0	0		0	0	0	0	0	0	0		1	0	0
155	ERR352298	ERP001718			2010	Australia	Bangladesh	South Asia	3.3.2.Bd1	0	1	0	0	0	0	0	0	0		0	0	0	0	0	0	0		1	0	0
156	ERR2663600	PRJEB27394			2008	Bangladesh	Bangladesh	South Asia	3.3.2.Bd2	0	1	0	0	0	0	0	0	0		0	0	0	0	0	0	0		0	1	0
157	ERR2663621	PRJEB27394			2007	Bangladesh	Bangladesh	South Asia	3.3.2.Bd2	0	1	0	0	0	0	0	0	0		0	0	0	0	0	0	0		0	1	0
158	ERR2663633	PRJEB27394			2009	Bangladesh	Bangladesh	South Asia	3.3.2.Bd2	0	1	0	0	0	0	0	0	0		0	0	0	0	0	0	0		0	1	0
159	ERR2663689	PRJEB27394			2009	Bangladesh	Bangladesh	South Asia	3.3.2.Bd2	0	1	0	0	0	0	0	0	0		0	0	0	0	0	0	0		0	1	0
160	ERR2663750	PRJEB27394			2011	Bangladesh	Bangladesh	South Asia	3.3.2.Bd2	0	1	0	0	0	0	0	0	0		0	0	0	0	0	0	0		0	1	0
161	ERR2663788	PRJEB27394			2011	Bangladesh	Bangladesh	South Asia	3.3.2.Bd2	0	1	0	0	0	0	0	0	0		0	0	0	0	0	0	0		0	1	0
162	ERR2663866	PRJEB27394			2006	Bangladesh	Bangladesh	South Asia	3.3.2.Bd2	0	1	0	0	0	0	0	0	0		0	0	0	0	0	0	0		0	1	0
163	ERR2663904	PRJEB27394			2010	Bangladesh	Bangladesh	South Asia	3.3.2.Bd2	0	1	0	0	0	0	0	0	0		0	0	0	0	0	0	0		0	1	0
164	ERR2663915	PRJEB27394			2010	Bangladesh	Bangladesh	South Asia	3.3.2.Bd2	0	1	0	0	0	0	0	0	0		0	0	0	0	0	0	0		0	1	0
165	ERR2663917	PRJEB27394			2010	Bangladesh	Bangladesh	South Asia	3.3.2.Bd2	0	1	0	0	0	0	0	0	0		0	0	0	0	0	0	0		0	1	0
166	ERR2663936	PRJEB27394			2005	Bangladesh	Bangladesh	South Asia	3.3.2.Bd2	0	1	0	0	0	0	0	0	0		0	0	0	0	0	0	0		0	1	0
167	ERR2789244	PRJEB14050			2014	Bangladesh	Bangladesh	South Asia	3.3.2.Bd2	0	1	0	0	0	0	0	0	0		0	0	0	0	0	0	0		0	1	0
168	ERR352501	ERP001718			1985	Australia	Fiji	Oceania	3.5.1	0	0	0	0	0	0	0	0	0		0	0	0	0	0	0	0		0	0	0
169	ERR331309	ERP001718			2009	Laos	Laos	Southeast Asia	3.5.2	0	0	0	0	0	0	0	0	0		0	0	0	0	0	0	0		0	0	0
170	ERR343277	ERP001718			2007	New Zealand	Samoa	Oceania	3.5.4	0	1	0	0	0	0	0	0	0		0	0	0	0	0	0	0		0	0	0
171	ERR338079				2012	Samoa	Samoa	Oceania	3.5.4.1	0	0	0	0	0	0	0	0	0		0	0	0	0	0	0	0		1	0	0
172	SRR17283744	PRJNA319593			1992	Australia	Samoa	Oceania	3.5.4.1	0	1	0	0	0	0	0	0	0		0	0	0	0	0	0	0		0	0	0
173	SRR17283745				1991	Australia	Samoa	Oceania	3.5.4.1	0	1	0	0	0	0	0	0	0		0	0	0	0	0	0	0		0	0	0
174	SRR17283747				1983	Australia	Samoa	Oceania	3.5.4.1	0	1	0	0	0	0	0	0	0		0	0	0	0	0	0	0		0	0	0
175	SRR17283741	PRJNA319593			1999	Australia	Samoa	Oceania	3.5.4.3	0	1	0	0	0	0	0	0	0		0	0	0	0	0	0	0		0	0	0
176	SRR17283743				1994	Australia	Samoa	Oceania	3.5.4.3	0	1	0	0	0	0	0	0	0		0	0	0	0	0	0	0		0	0	0
177	ERR279191	ERP001718			2007	Malawi	Malawi	Africa	4.1.1	0	0	0	0	0	0	0	0	0		0	0	0	0	0	0	0		0	0	0
178	ERR338004	ERP001718			2004	South Africa	South Africa	Africa	4.1.1	0	0	0	0	0	0	0	0	0		0	0	0	0	0	0	0		0	0	0
179	ERR573962	PRJEB6352			2010	Nigeria	Nigeria	Africa	4.1.1	0	0	0	0	0	0	0	0	0		0	0	0	0	0	0	0		0	0	0
180	ERR343281	ERP001718			2008	New Zealand	Fiji	Oceania	4.2.1	0	0	0	0	0	0	0	0	0		0	0	0	0	0	0	0		0	0	0
181	SRR14861045				2016		Fiji	Oceania	4.2.1	0	0	0	0	0	0	0	0	0		0	0	0	0	0	0	0		0	0	0
182	ERR213227	ERP001718			2011	Australia	Fiji	Oceania	4.2.2	0	0	0	0	0	0	0	0	0		0	0	0	0	0	0	0		0	0	0
183	SRR14861046				2015		Fiji	Oceania	4.2.2	0	0	0	0	0	0	0	0	0		0	0	0	0	0	0	0		0	0	0
184	ERR213260	ERP001718			1996	Australia	Fiji	Oceania	4.2.3	0	0	0	0	0	0	0	0	0		0	0	0	0	0	0	0		0	0	0
185	11-756	PRJEB62461	SAMEA114440162	ERR12081860	2023	India	India	South Asia	4.3.1	0	0	0	0	0	0	0	0	0										0	0	0	Contextual
186	1CTRMumbai	PRJEB62461	SAMEA113534620	ERR11458683	2022	India	India	South Asia	4.3.1	0	0	0	0	0	0	0	0	1		1	0	0	0	0	1	1		1	0	0	This study
187	ERR1764540	PRJEB15284			1983	United Kingdom	India	South Asia	4.3.1	0	0	0	0	0	0	0	0	0		0	0	0	0	0	0	0		0	0	0
188	ERR1764565	PRJEB15284			1988	United Kingdom	India	South Asia	4.3.1	0	0	0	0	0	0	0	0	0		0	0	0	0	0	0	0		0	0	0
189	ERR1764567	PRJEB15284			1988	United Kingdom	India	South Asia	4.3.1	0	0	0	0	0	0	0	0	0		0	0	0	0	0	0	0		0	0	0
190	ERR1764570	PRJEB15284			1989	United Kingdom	India	South Asia	4.3.1	0	0	1	1	0	0	0	0	0		0	1	1	1	0	0	0		0	0	0
191	ERR343258	ERP001718			2003	New Zealand	India	South Asia	4.3.1	0	1	0	0	0	0	0	0	0		0	0	0	0	0	0	0		1	0	0
192	ERR343262	ERP001718			2004	New Zealand	India	South Asia	4.3.1	0	1	0	0	0	0	0	0	0		0	0	0	0	0	0	0		1	0	0
193	ERR343271	ERP001718			2006	New Zealand	India	South Asia	4.3.1	0	1	0	0	0	0	0	0	0		0	0	0	0	0	0	0		1	0	0
194	ERR343306	ERP001718			2010	New Zealand	Thailand	Southeast Asia	4.3.1	0	0	0	0	0	0	0	0	0		0	0	0	0	0	0	0		1	0	0
195	ERR343309	ERP001718			2010	New Zealand	India	South Asia	4.3.1	0	0	0	0	0	0	0	0	0		0	0	0	0	0	0	0		1	0	0
196	ERR343315	ERP001718			2011	New Zealand	India	South Asia	4.3.1	0	0	0	0	0	0	0	0	0		0	0	0	0	0	0	0		1	0	0
197	ERR352275	ERP001718			2011	Australia	India	South Asia	4.3.1	0	0	0	0	0	0	0	0	0		0	0	0	0	0	0	0		1	0	0
198	ERR352281	ERP001718			2011	Australia	India	South Asia	4.3.1	0	0	0	0	0	0	0	0	0		0	0	0	0	0	0	0		1	0	0
199	ERR352327	ERP001718			2011	Australia	India	South Asia	4.3.1	0	0	0	0	0	0	0	0	0		0	0	0	0	0	0	0		1	0	0
200	ERR3527963	PRJEB34107			2019	India	India	South Asia	4.3.1	0	0	0	0	0	0	0	0	1		1	0	1	1	0	1	1		1	0	0
201	ERR3527964	PRJEB34107			2019	India	India	South Asia	4.3.1	0	0	0	0	0	0	0	0	1		0	0	0	0	0	0	0		1	0	0
202	11-638	PRJEB62461	SAMEA114440161	ERR12081859	2023	India	India	South Asia	4.3.1.1	0	0	0	0	0	0	0	0	0		0	0	0	0	0	0	0		0	0	0	Contextual
203	A99070	PRJEB62461	SAMEA114440208	ERR12081906	2023	India	India	South Asia	4.3.1.1	0	1	0	0	0	0	1	0	0		0	0	0	1	0	1	1		1	0	0	This study
204	ERR1017097	PRJEB3215			2009	United Kingdom	Pakistan	South Asia	4.3.1.1	0	0	0	0	0	0	0	0	0		1	1	1	1	0	0	0		1	0	0
205	ERR1764378	PRJEB12392			2016	India	India	South Asia	4.3.1.1	0	0	0	0	0	0	0	0	0		0	0	0	0	0	0	0		1	0	0	Pragasam et al., 2020
206	ERR1764576	PRJEB15284			1990	United Kingdom	India	South Asia	4.3.1.1	0	0	0	0	0	0	0	0	0		1	1	1	1	0	0	0		0	0	0
207	ERR1788738	PRJEB12392			1991	India	India	South Asia	4.3.1.1	0	0	1	1	0	0	0	0	0		1	1	1	1	0	0	0		0	0	0	Pragasam et al., 2020
208	ERR1788745	PRJEB12392			1991	India	India	South Asia	4.3.1.1	0	0	1	1	0	0	0	0	0		0	0	0	0	0	0	0		0	0	0	Pragasam et al., 2020
209	ERR1788766	PRJEB12392			1992	India	India	South Asia	4.3.1.1	0	0	0	0	0	0	0	0	0		1	1	1	1	0	0	0		0	0	0	Pragasam et al., 2020
210	ERR1788770	PRJEB12392			1993	India	India	South Asia	4.3.1.1	0	0	0	0	0	0	0	0	0		1	1	1	1	0	0	0		0	1	0	Pragasam et al., 2020
211	ERR1788787	PRJEB12392			1998	India	India	South Asia	4.3.1.1	0	0	1	1	0	0	0	0	0		1	1	1	1	0	0	0		1	0	0	Pragasam et al., 2020
212	ERR1788795	PRJEB12392			2001	India	India	South Asia	4.3.1.1	0	0	0	0	0	0	0	0	0		0	0	0	0	0	0	0		1	0	0	Pragasam et al., 2020
213	ERR1788813	PRJEB12392			2004	India	India	South Asia	4.3.1.1	0	0	0	0	0	0	0	0	0		0	0	0	0	0	0	0		1	0	0	Pragasam et al., 2020
214	ERR1788824	PRJEB12392			2005	India	India	South Asia	4.3.1.1	0	0	0	0	0	0	0	0	0		0	0	0	0	0	0	0		1	0	0	Pragasam et al., 2020
215	ERR1788851	PRJEB12392			2008	India	India	South Asia	4.3.1.1	0	0	0	0	0	0	0	0	0		0	0	0	0	0	0	0		1	0	0	Pragasam et al., 2020
216	ERR1788855	PRJEB12392			2009	India	India	South Asia	4.3.1.1	0	0	0	0	0	0	0	0	0		0	0	0	0	0	0	0		1	0	0	Pragasam et al., 2020
217	ERR2093323	ERP022510			2016	Pakistan	Pakistan	South Asia	4.3.1.1	0	1	0	0	0	0	0	0	0		1	1	1	1	0	0	0		1	0	0
218	ERR2093331	ERP022510			2016	Pakistan	Pakistan	South Asia	4.3.1.1	0	1	0	0	0	0	0	0	0		1	1	1	1	0	0	0		1	0	0
219	ERR2093335	ERP022510			2017	Pakistan	Pakistan	South Asia	4.3.1.1	0	0	0	0	0	0	0	0	0		1	1	1	1	0	0	0		1	0	0
220	ERR319495	ERP001718			2012	Cambodia	Cambodia	Southeast Asia	4.3.1.1	0	0	1	1	0	0	0	0	0		1	1	1	1	0	0	0		1	0	0
221	ERR331205	ERP001718			2012	Cambodia	Cambodia	Southeast Asia	4.3.1.1	0	0	1	1	0	0	0	0	0		1	1	1	1	0	0	0		1	0	0
222	ERR331290	ERP001718			2011	Bangladesh	Bangladesh	South Asia	4.3.1.1	0	0	0	0	0	0	0	0	0		0	0	0	0	0	0	0		0	1	0
223	ERR331325	ERP001718			2009	Laos	Laos	Southeast Asia	4.3.1.1	0	0	0	0	0	0	0	0	0		0	0	0	0	0	0	0		0	0	0
224	ERR331382	ERP001718			2006	United Kingdom	Iraq	Other Asia	4.3.1.1	0	1	0	0	0	0	0	0	0		1	1	1	1	0	0	0		1	0	0
225	ERR331383	ERP001718			2009	United Kingdom	Iraq	Other Asia	4.3.1.1	0	1	0	0	0	0	0	0	0		1	1	1	1	0	0	0		1	0	0
226	ERR337984	ERP001718			2012	Bangladesh	Bangladesh	South Asia	4.3.1.1	0	1	0	0	0	0	0	0	0		1	1	1	1	0	0	0		1	0	0
227	ERR340757	ERP001718			2007	Cambodia	Cambodia	Southeast Asia	4.3.1.1	0	0	1	1	0	0	0	0	0		1	1	1	1	0	0	0		1	0	0
228	ERR340759	ERP001718			2007	Cambodia	Cambodia	Southeast Asia	4.3.1.1	0	0	0	0	0	0	0	0	0		0	0	0	0	0	0	0		0	0	0
229	ERR340784	ERP001718			2001	Laos	Laos	Southeast Asia	4.3.1.1	0	0	0	0	0	0	0	0	0		1	0	1	1	0	0	0		0	0	0
230	ERR343269	ERP001718			2005	New Zealand	India	South Asia	4.3.1.1	0	0	0	0	0	1	0	0	0		0	0	1	1	0	0	0		1	0	0
231	ERR349331	ERP001718			1994	Viet Nam	Viet Nam	Southeast Asia	4.3.1.1	0	0	1	1	0	0	0	0	0		1	1	1	1	0	0	0		0	0	0
232	ERR352274	ERP001718			2011	Australia	India	South Asia	4.3.1.1	0	1	0	0	0	0	0	0	0		1	1	1	1	0	0	0		1	0	0
233	ERR352279	ERP001718			2010	Australia	Myanmar	Southeast Asia	4.3.1.1	0	0	0	0	0	0	0	0	0		0	0	0	0	0	0	0		1	0	0
234	ERR352304	ERP001718			2010	Australia	Bangladesh	South Asia	4.3.1.1	0	1	0	0	0	0	0	0	0		1	1	1	1	0	0	0		1	0	0
235	ERR352307	ERP001718			2011	Australia	Pakistan	South Asia	4.3.1.1	0	0	0	0	0	0	0	0	0		0	0	0	0	0	0	0		0	0	0
236	ERR352470	ERP001718			2010	Australia	Thailand	Southeast Asia	4.3.1.1	0	0	0	0	0	0	0	0	0		0	0	0	0	0	0	0		0	0	0
237	ERR352509	ERP001718			2012	Australia	Afghanistan	Other Asia	4.3.1.1	0	0	0	0	0	0	0	0	0		1	1	1	1	0	0	0		1	0	0
238	ERR352607	ERP001718			1995	Viet Nam	Viet Nam	Southeast Asia	4.3.1.1	0	0	1	1	0	0	0	0	0		1	1	1	1	0	0	0		0	0	0
239	ERR357603	ERP001718			2011	Nepal	Nepal	South Asia	4.3.1.1	0	0	0	0	0	0	0	0	0		1	0	0	0	0	0	0		0	0	0
240	ERR357782	ERP001718			2010	Australia	Bangladesh	South Asia	4.3.1.1	0	1	0	0	0	0	0	0	0		1	1	1	1	0	0	0		1	0	0
241	ERR357788	ERP001718			2010	Australia	Pakistan	South Asia	4.3.1.1	0	0	0	0	0	0	0	0	0		1	1	1	1	0	0	0		1	0	0
242	ERR357791	ERP001718			2011	Australia	India	South Asia	4.3.1.1	0	1	0	0	0	0	0	0	0		1	1	1	1	0	0	0		1	0	0
243	ERR360452	ERP001718			2003	Pakistan	Pakistan	South Asia	4.3.1.1	0	0	0	0	0	0	0	0	1		0	0	0	0	0	0	0		0	1	0
244	ERR360504	ERP001718			2002	France	Laos	Southeast Asia	4.3.1.1	0	0	0	0	0	0	0	0	0		0	0	0	0	0	0	0		0	0	0
245	ERR360526	ERP001718			2007	France	Bangladesh	South Asia	4.3.1.1	0	1	0	0	0	0	0	0	0		1	1	1	1	0	0	0		1	0	0
246	ERR360693	ERP001718			2008	France	State of Palestine	Other Asia	4.3.1.1	0	1	0	0	0	0	0	0	0		1	1	1	1	0	0	0		1	0	0
247	ERR420415	ERP001028			2009	India	India	South Asia	4.3.1.1	0	1	0	0	0	0	0	0	0		1	1	1	1	0	0	0		1	0	0
248	ERR4326141	PRJEB30334			2017	Bangladesh	Bangladesh	South Asia	4.3.1.1	1	1	0	0	0	0	0	0	0		1	0	0	0	0	0	1		1	0	0
249	ERR485138	PRJEB3215			2006	United Kingdom	Bangladesh	South Asia	4.3.1.1	0	1	0	0	0	0	0	0	0		1	1	1	1	0	0	0		1	0	0
250	ERR279106	ERP001718			2011	Malawi	Malawi	Africa	4.3.1.1.EA1	0	0	0	0	0	0	0	0	0		1	1	1	1	0	0	0		0	0	0
251	ERR331368	ERP001718			2008	Tanzania	Tanzania	Africa	4.3.1.1.EA1	0	0	0	0	0	0	0	0	0		1	1	1	1	0	0	0		0	0	0
252	ERR331369	ERP001718			2008	Tanzania	Tanzania	Africa	4.3.1.1.EA1	1	0	0	0	0	0	0	0	0		1	0	1	1	0	0	0		0	0	0
253	ERR331372	ERP001718			2008	Tanzania	Tanzania	Africa	4.3.1.1.EA1	1	0	0	0	0	0	0	0	0		1	0	1	1	0	0	0		0	0	0
254	ERR331374	ERP001718			2008	Tanzania	Tanzania	Africa	4.3.1.1.EA1	1	0	0	0	0	0	0	0	0		1	0	1	1	0	0	0		0	0	0
255	ERR331375	ERP001718			2008	Tanzania	Tanzania	Africa	4.3.1.1.EA1	1	0	0	0	0	0	0	0	0		1	0	1	1	0	0	0		0	0	0
256	ERR331376	ERP001718			2008	Tanzania	Tanzania	Africa	4.3.1.1.EA1	1	0	0	0	0	0	0	0	0		1	0	1	1	0	0	0		0	0	0
257	ERR331377	ERP001718			2008	Tanzania	Tanzania	Africa	4.3.1.1.EA1	1	0	0	0	0	0	0	0	0		1	0	1	1	0	0	0		0	0	0
258	ERR331378	ERP001718			2008	Tanzania	Tanzania	Africa	4.3.1.1.EA1	1	0	0	0	0	0	0	0	0		1	0	1	1	0	0	0		0	0	0
259	ERR331379	ERP001718			2008	Tanzania	Tanzania	Africa	4.3.1.1.EA1	1	0	0	0	0	0	0	0	0		1	0	1	1	0	0	0		0	0	0
260	ERR331380	ERP001718			2008	Tanzania	Tanzania	Africa	4.3.1.1.EA1	1	0	0	0	0	0	0	0	0		1	0	1	1	0	0	0		0	0	0
261	ERR338002	ERP001718			2005	South Africa	South Africa	Africa	4.3.1.1.EA1	0	0	0	0	0	0	0	0	0		1	1	1	1	0	0	0		0	0	0
262	ERR338023	ERP001718			2010	South Africa	South Africa	Africa	4.3.1.1.EA1	0	0	0	0	0	0	0	0	0		1	1	1	1	0	0	0		0	0	0
263	ERR338034	ERP001718			2011	South Africa	South Africa	Africa	4.3.1.1.EA1	0	0	0	0	0	0	0	0	0		1	1	1	1	0	0	0		0	0	0
264	ERR338036	ERP001718			2012	South Africa	South Africa	Africa	4.3.1.1.EA1	0	0	0	0	0	0	0	0	0		1	1	1	1	0	0	0		0	0	0
265	ERR338136	ERP001718			2008	Kenya	Kenya	Africa	4.3.1.1.EA1	0	0	1	1	0	0	0	0	0		1	1	1	1	0	0	0		0	0	0
266	ERR338137	ERP001718			2007	Kenya	Kenya	Africa	4.3.1.1.EA1	0	0	1	1	0	0	0	0	0		1	1	1	1	0	0	0		0	0	0
267	ERR338139	ERP001718			2008	Kenya	Kenya	Africa	4.3.1.1.EA1	0	0	0	0	0	0	0	0	0		0	0	0	0	0	0	0		0	0	0
268	ERR338140	ERP001718			2009	Kenya	Kenya	Africa	4.3.1.1.EA1	0	0	1	1	0	0	0	0	0		1	1	1	1	0	0	0		0	0	0
269	ERR4451254	ERP123572			2014	South Africa	Zimbabwe	Africa	4.3.1.1.EA1	1	0	0	0	0	0	0	0	0		1	0	1	1	0	0	0		1	0	0
270	ERR4451283	ERP123572			2018	South Africa	South Africa	Africa	4.3.1.1.EA1	1	0	0	0	0	0	0	0	0		1	0	1	1	0	0	0		1	0	0
271	ERR4451326	ERP123572			2017	South Africa	South Africa	Africa	4.3.1.1.EA1	1	0	0	0	0	0	0	0	0		1	0	1	1	0	0	0		1	0	0
272	ERR4451331	ERP123572			2020	South Africa	South Africa	Africa	4.3.1.1.EA1	1	0	0	0	0	0	0	0	0		1	0	0	0	0	0	0		1	0	0
273	ERR4451402	ERP123572			2018	South Africa	South Africa	Africa	4.3.1.1.EA1	1	0	0	0	0	0	0	0	0		1	0	1	1	0	0	0		1	0	0
274	ERR594546	ERP006876			2010	Zambia	Zambia	Africa	4.3.1.1.EA1	1	0	0	0	0	0	0	0	0		1	0	1	1	0	0	0		0	0	0
275	ERR594557	ERP006876			2012	Zambia	Zambia	Africa	4.3.1.1.EA1	1	0	0	0	0	0	0	0	0		1	0	1	1	0	0	0		0	0	0
276	ERR594563	ERP006876			2012	Zambia	Zambia	Africa	4.3.1.1.EA1	1	0	0	0	0	0	0	0	0		1	0	1	1	0	0	0		0	0	0
277	ERR998520	PRJEB8666			2012	Tanzania	Tanzania	Africa	4.3.1.1.EA1	1	0	0	0	0	0	0	0	0		1	0	1	1	0	0	0		0	0	0
278	ERR998581	PRJEB8666			2012	Tanzania	Tanzania	Africa	4.3.1.1.EA1	1	0	0	0	0	0	0	0	0		1	0	1	1	0	0	0		0	0	0
279	ERR998600	PRJEB8666			2012	Tanzania	Tanzania	Africa	4.3.1.1.EA1	1	0	0	0	0	0	0	0	0		1	0	1	1	0	0	0		0	0	0
280	ERR998604	PRJEB8666			2012	Tanzania	Tanzania	Africa	4.3.1.1.EA1	1	0	0	0	0	0	0	0	0		1	0	1	1	0	0	0		0	0	0
281	ERR998610	PRJEB8666			2012	Tanzania	Tanzania	Africa	4.3.1.1.EA1	1	0	0	0	0	0	0	0	0		1	0	1	1	0	0	0		0	0	0
282	SRR1959230	PRJNA248792			2015	United Kingdom	Tanzania	Africa	4.3.1.1.EA1	1	0	0	0	0	0	0	0	0		1	0	1	1	0	0	0		0	0	0
283	SRR1960208	PRJNA248792			2015	United Kingdom	Tanzania	Africa	4.3.1.1.EA1	1	0	0	0	0	0	0	0	0		1	0	1	1	0	0	0		0	0	0
284	SRR1963433	PRJNA248792			2014	United Kingdom	Not Provided	NA	4.3.1.1.EA1	1	0	0	0	0	0	0	0	0		1	0	0	0	0	0	0		0	0	0
285	SRR5655450	PRJNA230403			2017	USA	USA	North America	4.3.1.1.EA1	1	0	0	0	0	0	0	0	0		1	0	1	1	0	0	0		0	0	0
286	SRR5659601	PRJNA230403			2017	USA	USA	North America	4.3.1.1.EA1	1	0	0	0	0	0	0	0	0		1	0	1	1	0	0	0		0	0	0
287	ERR2093236	ERP022510			2016	Pakistan	Pakistan	South Asia	4.3.1.1.P1	0	0	0	0	0	0	0	0	1		1	1	1	1	0	1	1		1	0	0	Klemm et al., 2018
288	ERR2093237	ERP022510			2016	Pakistan	Pakistan	South Asia	4.3.1.1.P1	0	0	0	0	0	0	0	0	1		1	1	1	1	0	1	1		1	0	0	Klemm et al., 2018
289	ERR2093238	ERP022510			2016	Pakistan	Pakistan	South Asia	4.3.1.1.P1	0	0	0	0	0	0	0	0	1		1	1	1	1	0	1	1		1	0	0	Klemm et al., 2018
290	ERR2093239	ERP022510			2016	Pakistan	Pakistan	South Asia	4.3.1.1.P1	0	0	0	0	0	0	0	0	1		1	1	1	1	0	1	1		1	0	0	Klemm et al., 2018
291	ERR2093240	ERP022510			2016	Pakistan	Pakistan	South Asia	4.3.1.1.P1	0	0	0	0	0	0	0	0	1		1	1	1	1	0	1	1		1	0	0	Klemm et al., 2018
292	ERR2093241	ERP022510			2016	Pakistan	Pakistan	South Asia	4.3.1.1.P1	0	0	0	0	0	0	0	0	1		1	1	1	1	0	1	1		1	0	0	Klemm et al., 2018
293	ERR2093242	ERP022510			2016	Pakistan	Pakistan	South Asia	4.3.1.1.P1	0	0	0	0	0	0	0	0	1		1	1	1	1	0	1	1		1	0	0	Klemm et al., 2018
294	ERR2093243	ERP022510			2016	Pakistan	Pakistan	South Asia	4.3.1.1.P1	0	0	0	0	0	0	0	0	1		1	1	1	1	0	1	1		1	0	0	Klemm et al., 2018
295	ERR2093244	ERP022510			2016	Pakistan	Pakistan	South Asia	4.3.1.1.P1	0	0	0	0	0	0	0	0	1		1	1	1	1	0	1	1		1	0	0	Klemm et al., 2018
296	ERR2093252	ERP022510			2017	Pakistan	Pakistan	South Asia	4.3.1.1.P1	0	0	0	0	0	0	0	0	1		1	1	1	1	0	1	1		1	0	0	Klemm et al., 2018
297	ERR2093253	ERP022510			2017	Pakistan	Pakistan	South Asia	4.3.1.1.P1	0	0	0	0	0	0	0	0	1		1	1	1	1	0	1	1		1	0	0	Klemm et al., 2018
298	ERR2093254	ERP022510			2017	Pakistan	Pakistan	South Asia	4.3.1.1.P1	0	0	0	0	0	0	0	0	1		1	1	1	1	0	1	1		1	0	0	Klemm et al., 2018
299	ERR2093255	ERP022510			2017	Pakistan	Pakistan	South Asia	4.3.1.1.P1	0	0	0	0	0	0	0	0	1		1	1	1	1	0	1	1		1	0	0	Klemm et al., 2018
300	ERR2093303	ERP022510			2017	Pakistan	Pakistan	South Asia	4.3.1.1.P1	0	0	0	0	0	0	0	0	1		1	1	1	1	0	1	1		1	0	0	Klemm et al., 2018
301	ERR2093304	ERP022510			2017	Pakistan	Pakistan	South Asia	4.3.1.1.P1	0	0	0	0	0	0	0	0	1		1	1	1	1	0	1	1		1	0	0	Klemm et al., 2018
302	ERR2093305	ERP022510			2017	Pakistan	Pakistan	South Asia	4.3.1.1.P1	0	0	0	0	0	0	0	0	1		1	1	1	1	0	1	1		1	0	0	Klemm et al., 2018
303	ERR2093322	ERP022510			2017	Pakistan	Pakistan	South Asia	4.3.1.1.P1	0	0	0	0	0	0	0	0	1		1	1	1	1	0	1	1		1	0	0	Klemm et al., 2018
304	ERR2093334	ERP022510			2017	Pakistan	Pakistan	South Asia	4.3.1.1.P1	0	0	0	0	0	0	0	0	1		1	1	1	1	0	1	1		1	0	0	Klemm et al., 2018
305	GCA_004332305				2018	Canada	Pakistan	South Asia	4.3.1.1.P1	0	0	0	0	0	0	0	0	1		1	1	1	1	0	1	1		0	0	0	Klemm et al., 2018
306	GCA_005885835				2019	Denmark	Pakistan	South Asia	4.3.1.1.P1	0	0	0	0	0	0	0	0	1		1	1	1	1	0	1	1		1	0	0
307	GCA_008557695				2019	United Kingdom	Pakistan	South Asia	4.3.1.1.P1	0	0	0	0	0	0	0	0	0		0	1	1	1	0	1	0		1	0	0
308	GCA_014970205				2020	United Kingdom	Pakistan	South Asia	4.3.1.1.P1	0	0	0	0	0	0	0	0	0		0	1	1	1	0	1	1		1	0	0
309	GCA_017182755				2021	United Kingdom	Pakistan	South Asia	4.3.1.1.P1	0	0	0	0	0	0	0	0	0		0	1	1	1	0	1	0		1	0	0
310	GCA_017224895				2021	United Kingdom	Pakistan	South Asia	4.3.1.1.P1	0	0	0	0	0	0	0	0	0		0	1	1	1	0	1	0		1	0	0
311	GCA_017330365				2021	United Kingdom	Pakistan	South Asia	4.3.1.1.P1	0	0	0	0	0	0	0	0	0		0	0	0	0	0	1	1		1	0	0
312	GCA_017330445				2021	United Kingdom	Pakistan	South Asia	4.3.1.1.P1	0	0	0	0	0	0	0	0	0		1	0	0	0	0	1	1		1	0	0
313	GCA_017344675				2021	United Kingdom	Pakistan	South Asia	4.3.1.1.P1	0	0	0	0	0	0	0	0	0		0	0	0	0	0	1	1		1	0	0
314	GCA_017900375				2021	United Kingdom	Pakistan	South Asia	4.3.1.1.P1	0	0	0	0	0	0	0	0	0		0	1	1	1	0	1	0		1	0	0
315	GCA_018097205				2021	United Kingdom	Pakistan	South Asia	4.3.1.1.P1	0	0	0	0	0	0	0	0	0		0	0	0	0	0	1	1		1	0	0
316	GCA_018181515				2021	United Kingdom	Pakistan	South Asia	4.3.1.1.P1	0	0	0	0	0	0	0	0	0		0	0	0	0	0	1	1		1	0	0
317	GCA_020181775				2021	United Kingdom	Pakistan	South Asia	4.3.1.1.P1	0	0	0	0	0	0	0	0	0		0	1	1	1	0	1	0		1	0	0
318	GCA_020276325				2021	United Kingdom	Pakistan	South Asia	4.3.1.1.P1	0	0	0	0	0	0	0	0	0		0	1	1	1	0	1	0		1	0	0
319	GCA_021290865				2021	United Kingdom	Pakistan	South Asia	4.3.1.1.P1	0	0	0	0	0	0	0	0	0		0	1	1	1	0	1	0		1	0	0
320	GCA_021501615				2021	United Kingdom	Pakistan	South Asia	4.3.1.1.P1	0	0	0	0	0	0	0	0	0		0	0	0	0	0	1	1		1	0	0
321	SRR15051544				2021		USA	North America	4.3.1.1.P1	0	0	0	0	0	0	0	0	0		0	0	0	0	0	1	1		1	0	0
322	SRR18350802				2022	United Kingdom	Pakistan	Europe	4.3.1.1.P1	0	0	0	0	0	0	0	0	0		0	0	0	0	0	1	1		1	0	0
323	SRR18821953				2022	United Kingdom	Pakistan	Europe	4.3.1.1.P1	0	0	0	0	0	0	0	0	0		0	1	1	1	0	1	0		1	0	0
324	SRR18821956				2022	United Kingdom	Pakistan	Europe	4.3.1.1.P1	0	0	0	0	0	0	0	0	0		0	1	1	1	0	1	0		1	0	0
325	SRR18894054				2022	United Kingdom	Pakistan	Europe	4.3.1.1.P1	0	0	0	0	0	0	0	0	0		0	1	1	1	0	1	0		1	0	0
326	SRR19023413				2022	United Kingdom	Pakistan	Europe	4.3.1.1.P1	0	0	0	0	0	0	0	0	0		0	1	1	1	0	1	0		1	0	0
327	SRR19023467				2022	United Kingdom	Pakistan	Europe	4.3.1.1.P1	0	0	0	0	0	0	0	0	0		0	1	1	1	0	1	0		1	0	0
328	SRR19334654				2022	United Kingdom	Pakistan	South Asia	4.3.1.1.P1	0	0	0	0	0	0	0	0	0		0	0	0	0	0	1	0		1	0	0
329	SRR21444744				2022		United Kingdom	Europe	4.3.1.1.P1	0	0	0	0	0	0	0	0	0		0	0	0	0	0	1	1		1	0	0
330	48	PRJEB62461	SAMEA114440183	ERR12081881	2023	India	India	South Asia	4.3.1.2	0	0	0	0	0	0	0	0	0													Contextual
331	11-10004	PRJEB62461	SAMEA114440158	ERR12081856	2023	India	India	South Asia	4.3.1.2	0	0	0	0	0	0	0	0	0		0	0	0	0	0	0	0		0	0	0	Contextual
332	11-880	PRJEB62461	SAMEA114440163	ERR12081861	2023	India	India	South Asia	4.3.1.2	0	0	0	0	0	0	0	0	0		0	0	0	0	0	0	0		0	0	0	Contextual
333	11-887	PRJEB62461	SAMEA114440164	ERR12081862	2023	India	India	South Asia	4.3.1.2	0	0	0	0	0	0	0	0	0		0	0	0	0	0	0	0		0	0	0	Contextual
334	11-889	PRJEB62461	SAMEA114440165	ERR12081863	2023	India	India	South Asia	4.3.1.2	0	0	0	0	0	0	0	0	0		0	0	0	0	0	0	0		0	0	0	Contextual
335	11-977	PRJEB62461	SAMEA114440168	ERR12081866	2023	India	India	South Asia	4.3.1.2	0	0	0	0	0	0	0	0	0		0	0	0	0	0	0	0		0	0	0	Contextual
336	11-995	PRJEB62461	SAMEA114440169	ERR12081867	2023	India	India	South Asia	4.3.1.2	0	0	0	0	0	0	0	0	0		0	0	0	0	0	0	0		0	0	0	Contextual
337	S268	PRJEB62461	SAMEA114440221	ERR12081919	2023	India	India	South Asia	4.3.1.2	0	0	0	0	0	0	0	0	0		0	0	0	0	0	0	0		0	0	0	Contextual
338	14	PRJEB62461	SAMEA114440171	ERR12081869	2023	India	India	South Asia	4.3.1.2.2	1	1	0	0	0	0	1	0	0		0	0	1	1	0	1	1		1	0	0	This study
339	55	PRJEB62461	SAMEA114440186	ERR12081884	2023	India	India	South Asia	4.3.1.2.2	1	1	0	0	0	0	1	0	0		0	0	1	1	0	1	1		1	0	0	This study
340	93	PRJEB62461	SAMEA114440198	ERR12081896	2023	India	India	South Asia	4.3.1.2.2	1	1	0	0	0	0	1	0	0		0	0	1	1	0	1	1		1	0	0	This study
341	104	PRJEB62461	SAMEA114440157	ERR12081855	2023	India	India	South Asia	4.3.1.2.2	1	1	0	0	0	0	1	0	0		0	0	1	1	0	1	1		1	0	0	This study
342	127	PRJEB62461	SAMEA114440170	ERR12081868	2023	India	India	South Asia	4.3.1.2.2	1	1	0	0	0	0	1	0	0		0	0	1	1	0	1	1		1	0	0	This study
343	153	PRJEB62461	SAMEA114440172	ERR12081870	2023	India	India	South Asia	4.3.1.2.2	1	1	0	0	0	0	1	0	0		0	0	1	1	0	1	1		1	0	0	This study
344	201	PRJEB62461	SAMEA114440174	ERR12081872	2023	India	India	South Asia	4.3.1.2.2	1	1	0	0	0	0	1	0	0		0	0	1	1	0	1	1		1	0	0	This study
345	250	PRJEB62461	SAMEA114440175	ERR12081873	2023	India	India	South Asia	4.3.1.2.2	1	1	0	0	0	0	1	0	0		0	0	1	1	0	1	1		1	0	0	This study
346	255	PRJEB62461	SAMEA114440176	ERR12081874	2023	India	India	South Asia	4.3.1.2.2	1	1	0	0	0	0	1	0	0		0	0	1	1	0	1	1		1	0	0	This study
347	286	PRJEB62461	SAMEA114440177	ERR12081875	2023	India	India	South Asia	4.3.1.2.2	1	1	0	0	0	0	1	0	0		0	0	1	1	0	1	1		1	0	0	This study
348	292	PRJEB62461	SAMEA114440178	ERR12081876	2023	India	India	South Asia	4.3.1.2.2	1	1	0	0	0	0	1	0	0		0	0	1	1	0	1	1		1	0	0	This study
349	362	PRJEB62461	SAMEA114440180	ERR12081878	2023	India	India	South Asia	4.3.1.2.2	1	1	0	0	0	0	1	0	0		0	0	1	1	0	1	1		1	0	0	This study
350	441	PRJEB62461	SAMEA114440181	ERR12081879	2023	India	India	South Asia	4.3.1.2.2	1	1	0	0	0	0	1	0	0		0	0	1	1	0	1	1		1	0	0	This study
351	461	PRJEB62461	SAMEA114440182	ERR12081880	2023	India	India	South Asia	4.3.1.2.2	1	1	0	0	0	0	1	0	0		0	0	1	1	0	1	1		1	0	0	This study
352	535	PRJEB62461	SAMEA114440184	ERR12081882	2023	India	India	South Asia	4.3.1.2.2	1	1	0	0	0	0	1	0	0		0	0	1	1	0	1	1		1	0	0	This study
353	549	PRJEB62461	SAMEA114440185	ERR12081883	2023	India	India	South Asia	4.3.1.2.2	1	1	0	0	0	0	1	0	0		0	0	1	1	0	1	1		1	0	0	This study
354	598	PRJEB62461	SAMEA114440187	ERR12081885	2023	India	India	South Asia	4.3.1.2.2	1	1	0	0	0	0	1	0	0		0	0	1	1	0	1	1		1	0	0	This study
355	616	PRJEB62461	SAMEA114440188	ERR12081886	2023	India	India	South Asia	4.3.1.2.2	1	1	0	0	0	0	1	0	0		0	0	1	1	0	1	1		1	0	0	This study
356	646	PRJEB62461	SAMEA114440189	ERR12081887	2023	India	India	South Asia	4.3.1.2.2	1	1	0	0	0	0	1	0	0		0	0	1	1	0	1	1		1	0	0	This study
357	670	PRJEB62461	SAMEA114440190	ERR12081888	2023	India	India	South Asia	4.3.1.2.2	1	1	0	0	0	0	1	0	0		0	0	1	1	0	1	1		1	0	0	This study
358	690	PRJEB62461	SAMEA114440191	ERR12081889	2023	India	India	South Asia	4.3.1.2.2	1	1	0	0	0	0	1	0	0		0	0	1	1	0	1	1		1	0	0	This study
359	709	PRJEB62461	SAMEA114440192	ERR12081890	2023	India	India	South Asia	4.3.1.2.2	1	1	0	0	0	0	1	0	0		0	0	1	1	0	1	1		1	0	0	This study
360	729	PRJEB62461	SAMEA114440193	ERR12081891	2023	India	India	South Asia	4.3.1.2.2	1	1	0	0	0	0	1	0	0		0	0	1	1	0	1	1		1	0	0	This study
361	736	PRJEB62461	SAMEA114440194	ERR12081892	2023	India	India	South Asia	4.3.1.2.2	1	1	0	0	0	0	1	0	0		0	0	1	1	0	1	1		1	0	0	This study
362	738	PRJEB62461	SAMEA114440195	ERR12081893	2023	India	India	South Asia	4.3.1.2.2	1	1	0	0	0	0	1	0	0		0	0	1	1	0	1	1		1	0	0	This study
363	750	PRJEB62461	SAMEA114440196	ERR12081894	2023	India	India	South Asia	4.3.1.2.2	1	1	0	0	0	0	1	0	0		0	0	1	1	0	1	1		1	0	0	This study
364	828	PRJEB62461	SAMEA114440197	ERR12081895	2023	India	India	South Asia	4.3.1.2.2	1	1	0	0	0	0	1	0	0		0	0	1	1	0	1	1		1	0	0	This study
365	100302	PRJEB62461	SAMEA113534627	ERR11458673	2023	India	India	South Asia	4.3.1.2.2	1	1	0	0	0	0	1	0	0		0	0	1	1	0	1	1		1	0	0	This study
366	103922	PRJEB62461	SAMEA114327922	ERR12081804	2023	India	India	South Asia	4.3.1.2.2	1	1	0	0	0	0	1	0	0		0	0	1	1	0	1	1		1	0	0	This study
367	120004	PRJEB62461	SAMEA113534628	ERR11458679	2023	India	India	South Asia	4.3.1.2.2	1	1	0	0	0	0	1	0	0		0	0	1	1	0	1	1		1	0	0	This study
368	11-1120	PRJEB62461	SAMEA114440233	ERR12652117	2023	India	India	South Asia	4.3.1.2.2	1	1	0	0	0	0	1	0	0		0	0	1	1	0	1	1		1	0	0	This study
369	11-1158	PRJEB62461	SAMEA114440234	ERR12652116	2023	India	India	South Asia	4.3.1.2.2	1	1	0	0	0	0	1	0	0		0	0	1	1	0	1	1		1	0	0	This study
370	11-1175	PRJEB62461	SAMEA114440235	ERR12652115	2023	India	India	South Asia	4.3.1.2.2	0	1	0	0	0	0	1	0	0		0	0	1	1	0	1	1		1	0	0	This study
371	11-1207	PRJEB62461	SAMEA114440236	ERR12652114	2023	India	India	South Asia	4.3.1.2.2	1	1	0	0	0	0	1	0	0		0	0	1	1	0	1	1		1	0	0	This study
372	11-1222	PRJEB62461	SAMEA114440237	ERR12652113	2023	India	India	South Asia	4.3.1.2.2	1	1	0	0	0	0	1	0	0		0	0	1	1	0	1	1		1	0	0	This study
373	11-1224	PRJEB62461	SAMEA114440238	ERR12652112	2023	India	India	South Asia	4.3.1.2.2	1	1	0	0	0	0	1	0	0		0	0	1	1	0	1	1		1	0	0	This study
374	11-1259	PRJEB62461	SAMEA114440239	ERR12652111	2023	India	India	South Asia	4.3.1.2.2	1	1	0	0	0	0	1	0	0		0	0	1	1	0	1	1		1	0	0	This study
375	11-1262	PRJEB62461	SAMEA114440240	ERR12652110	2023	India	India	South Asia	4.3.1.2.2	1	1	0	0	0	0	1	0	0		0	0	0	1	0	1	1		1	0	0	This study
376	11-1277	PRJEB62461	SAMEA114440241	ERR12652109	2023	India	India	South Asia	4.3.1.2	0	0	0	0	0	0	0	0	0		0	0	0	0	0	0	0		1	0	0	Contextual
377	11-1278	PRJEB62461	SAMEA114440242	ERR12652108	2023	India	India	South Asia	4.3.1.2.2	1	1	0	0	0	0	1	0	0		0	0	1	1	0	1	1		1	0	0	This study
378	116NSRL	PRJEB62461	SAMEA114440160	ERR12081858	2022	India	India	South Asia	4.3.1.2.2	1	1	0	0	0	0	1	0	0		0	0	1	1	0	1	1		1	0	0	This study
379	120NSRL	PRJEB62461	SAMEA113534624	ERR11458680	2022	India	India	South Asia	4.3.1.2.2	1	1	0	0	0	0	1	0	0		0	0	1	1	0	1	1		1	0	0	This study
380	153NSRL	PRJEB62461	SAMEA113534625	ERR11458681	2022	India	India	South Asia	4.3.1.2.2	1	1	0	0	0	0	1	0	0		0	0	1	1	0	1	1		1	0	0	This study
381	154NSRL	PRJEB62461	SAMEA113534626	ERR11458682	2022	India	India	South Asia	4.3.1.2.2	1	1	0	0	0	0	1	0	0		0	0	1	1	0	1	1		1	0	0	This study
382	11964	PRJEB62461	SAMEA114440166	ERR12081864	2022	India	India	South Asia	4.3.1.2.2	1	1	0	0	0	0	1	0	0		0	0	1	1	0	1	1		1	0	0	This study
383	11975	PRJEB62461	SAMEA114440167	ERR12081865	2022	India	India	South Asia	4.3.1.2.2	1	1	0	0	0	0	1	0	0		0	0	1	1	0	1	1		1	0	0	This study
384	2CTRGujarat	PRJEB62461	SAMEA113534621	ERR11458684	2022	India	India	South Asia	4.3.1.2.2	1	1	0	0	0	0	1	0	0		0	0	1	1	0	1	1		1	0	0	This study
385	11-1036	PRJEB62461	SAMEA113537081	ERR11458674	2022	India	India	South Asia	4.3.1.2.2	1	1	0	0	0	0	1	0	0		0	0	1	1	0	1	1		1	0	0	This study
386	11-875	PRJEB62461	SAMEA113534622	ERR11458676	2022	India	India	South Asia	4.3.1.2.2	1	1	0	0	0	0	1	0	0		0	0	1	1	0	1	1		1	0	0	This study
387	A100556	PRJEB62461	SAMEA114327911	ERR12081815	2023	India	India	South Asia	4.3.1.2.2	1	1	0	0	0	0	1	0	0		0	0	1	1	0	1	1		1	0	0	This study
388	A101347	PRJEB62461	SAMEA114327914	ERR12081812	2023	India	India	South Asia	4.3.1.2.2	1	1	0	0	0	0	1	0	0		0	0	1	1	0	1	1		1	0	0	This study
389	A101367	PRJEB62461	SAMEA114440199	ERR12081897	2023	India	India	South Asia	4.3.1.2.2	1	1	0	0	0	0	1	0	0		0	0	1	1	0	1	1		1	0	0	This study
390	A101658	PRJEB62461	SAMEA114440200	ERR12081898	2023	India	India	South Asia	4.3.1.2.2	1	1	0	0	0	0	1	0	0		0	0	1	1	0	1	1		1	0	0	This study
391	A101892	PRJEB62461	SAMEA114327915	ERR12081811	2023	India	India	South Asia	4.3.1.2.2	1	1	0	0	0	0	1	0	0		0	0	1	1	0	1	1		1	0	0	This study
392	A102151	PRJEB62461	SAMEA114327919	ERR12081807	2023	India	India	South Asia	4.3.1.2.2	1	1	0	0	0	0	1	0	0		0	0	1	1	0	1	1		1	0	0	This study
393	A102278	PRJEB62461	SAMEA114327921	ERR12081805	2023	India	India	South Asia	4.3.1.2.2	1	1	0	0	0	0	1	0	0		0	0	1	1	0	1	1		1	0	0	This study
394	A102968	PRJEB62461	SAMEA114327920	ERR12081806	2023	India	India	South Asia	4.3.1.2.2	1	1	0	0	0	0	1	0	0		0	0	1	1	0	1	1		1	0	0	This study
395	A103149	PRJEB62461	SAMEA114327909	ERR12081817	2023	India	India	South Asia	4.3.1.2.2	1	1	0	0	0	0	1	0	0		0	0	1	1	0	1	1		1	0	0	This study
396	A104309	PRJEB62461	SAMEA114327930	ERR12081796	2023	India	India	South Asia	4.3.1.2.2	1	1	0	0	0	0	1	0	0		0	0	1	1	0	1	1		1	0	0	This study
397	A104344	PRJEB62461	SAMEA114327926	ERR12081800	2023	India	India	South Asia	4.3.1.2.2	1	1	0	0	0	0	1	0	0		0	0	1	1	0	1	1		1	0	0	This study
398	A104510	PRJEB62461	SAMEA114327936	ERR12081790	2023	India	India	South Asia	4.3.1.2.2	1	1	0	0	0	0	1	0	0		0	0	1	1	0	1	1		1	0	0	This study
399	A104556	PRJEB62461			2023	India	India	South Asia	4.3.1.2.2	1	1	0	0	0	0	1	0	0		0	0	1	1	0	1	1		1	0	0	This study
400	A104558	PRJEB62461	SAMEA114327931	ERR12081795	2023	India	India	South Asia	4.3.1.2.2	1	1	0	0	0	0	1	0	0		0	0	1	1	0	1	1		1	0	0	This study
401	A104741	PRJEB62461	SAMEA114327928	ERR12081798	2023	India	India	South Asia	4.3.1.2.2	1	1	0	0	0	0	1	0	0		0	0	1	1	0	1	1		1	0	0	This study
402	A104839	PRJEB62461	SAMEA114327927	ERR12081799	2023	India	India	South Asia	4.3.1.2.2	1	1	0	0	0	0	1	0	0		0	0	1	1	0	1	1		1	0	0	This study
403	A105009	PRJEB62461	SAMEA114327935	ERR12081791	2023	India	India	South Asia	4.3.1.2.2	1	1	0	0	0	0	1	0	0		0	0	1	1	0	1	1		1	0	0	This study
404	A105067	PRJEB62461	SAMEA114440201	ERR12081899	2023	India	India	South Asia	4.3.1.2.2	1	1	0	0	0	0	1	0	0		0	0	1	1	0	1	1		1	0	0	This study
405	A105226	PRJEB62461	SAMEA114327932	ERR12081794	2023	India	India	South Asia	4.3.1.2.2	1	1	0	0	0	0	1	0	0		0	0	1	1	0	1	1		1	0	0	This study
406	A105461	PRJEB62461	SAMEA114440202	ERR12081900	2023	India	India	South Asia	4.3.1.2.2	1	1	0	0	0	0	1	0	0		0	0	1	1	0	1	1		1	0	0	This study
407	A38038	PRJEB62461	SAMEA114327876	ERR12081850	2022	India	India	South Asia	4.3.1.2.2	1	1	0	0	0	0	1	0	0		0	0	1	1	0	1	1		1	0	0	This study
408	A38719	PRJEB62461	SAMEA114327878	ERR12081848	2022	India	India	South Asia	4.3.1.2.2	1	1	0	0	0	0	1	0	0		0	0	1	1	0	1	1		1	0	0	This study
409	A38953	PRJEB62461	SAMEA114327879	ERR12081847	2022	India	India	South Asia	4.3.1.2.2	1	1	0	0	0	0	1	0	0		0	0	1	1	0	1	1		1	0	0	This study
410	A53797	PRJEB62461	SAMEA114327886	ERR12081840	2022	India	India	South Asia	4.3.1.2.2	1	1	0	0	0	0	1	0	0		0	0	1	1	0	1	1		1	0	0	This study
411	A55239	PRJEB62461	SAMEA114440203	ERR12081901	2022	India	India	South Asia	4.3.1.2.2	1	1	0	0	0	0	1	0	0		0	0	0	1	0	1	1		1	0	0	This study
412	A55420	PRJEB62461	SAMEA114327888	ERR12081838	2022	India	India	South Asia	4.3.1.2.2	1	1	0	0	0	0	1	0	0		0	0	1	1	0	1	1		1	0	0	This study
413	A69023	PRJEB62461	SAMEA114327891	ERR12081835	2023	India	India	South Asia	4.3.1.2.2	1	1	0	0	0	0	1	0	0		0	0	1	1	0	1	1		1	0	0	This study
414	A69432	PRJEB62461	SAMEA114327893	ERR12081833	2023	India	India	South Asia	4.3.1.2.2	1	1	0	0	0	0	1	0	0		0	0	1	1	0	1	1		1	0	0	This study
415	A69608	PRJEB62461	SAMEA114327917	ERR12081809	2023	India	India	South Asia	4.3.1.2.2	1	1	0	0	0	0	1	0	0		0	0	1	1	0	1	1		1	0	0	This study
416	A73610	PRJEB62461	SAMEA114327896	ERR12081830	2023	India	India	South Asia	4.3.1.2.2	1	1	0	0	0	0	1	0	0		0	0	1	1	0	1	1		1	0	0	This study
417	A75253	PRJEB62461	SAMEA114327894	ERR12081832	2023	India	India	South Asia	4.3.1.2.2	1	1	0	0	0	0	1	0	0		0	0	1	1	0	1	1		1	0	0	This study
418	A79460	PRJEB62461	SAMEA114327898	ERR12081828	2023	India	India	South Asia	4.3.1.2.2	1	1	0	0	0	0	1	0	0		0	0	1	1	0	1	1		1	0	0	This study
419	A81056	PRJEB62461	SAMEA114327901	ERR12081825	2023	India	India	South Asia	4.3.1.2.2	1	1	0	0	0	0	1	0	0		0	0	1	1	0	1	1		1	0	0	This study
420	A84286	PRJEB62461	SAMEA114327916	ERR12081810	2023	India	India	South Asia	4.3.1.2.2	1	1	0	0	0	0	1	0	0		0	0	1	1	0	1	1		1	0	0	This study
421	A85268	PRJEB62461	SAMEA114440204	ERR12081902	2023	India	India	South Asia	4.3.1.2.2	1	1	0	0	0	0	1	0	0		0	0	1	1	0	1	1		1	0	0	This study
422	A86813	PRJEB62461	SAMEA114327905	ERR12081821	2023	India	India	South Asia	4.3.1.2	0	1	0	0	0	0	1	0	0		0	0	0	1	0	0	0		1	0	0	This study
423	A88237	PRJEB62461	SAMEA114440205	ERR12081903	2023	India	India	South Asia	4.3.1.2.2	1	1	0	0	0	0	1	0	0		0	0	1	1	0	1	1		1	0	0	This study
424	A88275	PRJEB62461	SAMEA114440206	ERR12081904	2023	India	India	South Asia	4.3.1.2.2	1	1	0	0	0	0	1	0	0		0	0	1	1	0	1	1		1	0	0	This study
425	A92831	PRJEB62461	SAMEA114327874	ERR12081852	2023	India	India	South Asia	4.3.1.2.2	1	1	0	0	0	0	1	0	0		0	0	1	1	0	1	1		1	0	0	This study
426	A98611	PRJEB62461	SAMEA114440207	ERR12081905	2023	India	India	South Asia	4.3.1.2.2	1	1	0	0	0	0	1	0	0		0	0	1	1	0	1	1		1	0	0	This study
427	AESHKHAN	PRJEB62461	SAMEA114440209	ERR12081907	2023	India	India	South Asia	4.3.1.2.2	1	1	0	0	0	0	1	0	0		0	0	1	1	0	1	1		1	0	0	This study
428	B103190	PRJEB62461	SAMEA114327884	ERR12081842		India	India	South Asia	4.3.1.2.2	1	1	0	0	0	0	1	0	0		0	0	1	1	0	1	1		1	0	0	This study
429	B120089	PRJEB62461	SAMEA114327913	ERR12081813	2023	India	India	South Asia	4.3.1.2.2	1	1	0	0	0	0	1	0	0		0	0	1	1	0	1	1		1	0	0	This study
430	B120251	PRJEB62461	SAMEA114440210	ERR12081908	2023	India	India	South Asia	4.3.1.2.2	1	1	0	0	0	0	1	0	0		0	0	1	1	0	1	1		1	0	0	This study
431	B120702	PRJEB62461	SAMEA114327924	ERR12081802	2023	India	India	South Asia	4.3.1.2.2	1	1	0	0	0	0	1	0	0		0	0	1	1	0	1	1		1	0	0	This study
432	B120755	PRJEB62461	SAMEA114327923	ERR12081803	2023	India	India	South Asia	4.3.1.2.2	1	1	0	0	0	0	1	0	0		0	0	1	1	0	1	1		1	0	0	This study
433	B120887	PRJEB62461	SAMEA114327925	ERR12081801	2023	India	India	South Asia	4.3.1.2.2	1	1	0	0	0	0	1	0	0		0	0	1	1	0	1	1		1	0	0	This study
434	C193583	PRJEB62461	SAMEA114440211	ERR12081909	2023	India	India	South Asia	4.3.1.2.2	1	1	0	0	0	0	1	0	0		0	0	1	1	0	1	1		1	0	0	This study
435	C195179	PRJEB62461	SAMEA114327907	ERR12081819	2023	India	India	South Asia	4.3.1.2.2	1	1	0	0	0	0	1	0	0		0	0	1	1	0	1	1		1	0	0	This study
436	CMC_CST_CEPR	PRJEB62461				India	India	South Asia	4.3.1.2	0	0	0	0	0	1	0	0	0		1	0	0	0	0	0	1		1	0	0	Jacob et al., 2021
437	D31719	PRJEB62461	SAMEA114327903	ERR12081823	2023	India	India	South Asia	4.3.1.2.2	1	1	0	0	0	0	1	0	0		0	0	1	1	0	1	1		1	0	0	This study
438	ERR1017067	PRJEB3215			2007	United Kingdom	Nepal	South Asia	4.3.1.2	0	0	0	0	0	0	0	0	0		0	0	0	0	0	0	0		1	0	0
439	ERR1017070	PRJEB3215			2007	United Kingdom	Pakistan	South Asia	4.3.1.2	0	0	0	0	0	0	0	0	0		0	0	0	0	0	0	0		0	0	0
440	ERR1764573	PRJEB15284			1990	United Kingdom	India	South Asia	4.3.1.2	0	0	1	1	0	0	0	0	0		1	1	1	1	0	0	0		0	0	0
441	ERR1788737	PRJEB12392			1991	India	India	South Asia	4.3.1.2	0	0	0	0	0	0	0	0	0		0	0	0	0	0	0	0		0	0	0	Pragasam et al., 2020
442	ERR1788744	PRJEB12392			1991	India	India	South Asia	4.3.1.2	0	0	0	0	0	0	0	0	0		0	0	0	0	0	0	0		0	0	0	Pragasam et al., 2020
443	ERR1788769	PRJEB12392			1993	India	India	South Asia	4.3.1.2	0	0	0	0	0	0	0	0	0		0	0	0	0	0	0	0		1	0	0	Pragasam et al., 2020
444	ERR1788779	PRJEB12392			1995	India	India	South Asia	4.3.1.2	0	0	0	0	0	0	0	0	0		0	0	0	0	0	0	0		0	0	0	Pragasam et al., 2020
445	ERR1788805	PRJEB12392			2003	India	India	South Asia	4.3.1.2	0	0	0	0	0	0	0	0	0		0	0	0	0	0	0	0		1	0	0	Pragasam et al., 2020
446	ERR1788806	PRJEB12392			2004	India	India	South Asia	4.3.1.2	0	0	0	0	0	0	0	0	0		0	0	0	0	0	0	0		1	0	0	Pragasam et al., 2020
447	ERR1788827	PRJEB12392			2005	India	India	South Asia	4.3.1.2	0	0	0	0	0	0	0	0	0		0	0	0	0	0	0	0		1	0	0	Pragasam et al., 2020
448	ERR1788829	PRJEB12392			2006	India	India	South Asia	4.3.1.2	0	0	0	0	0	0	0	0	0		0	0	0	0	0	0	0		1	0	0	Pragasam et al., 2020
449	ERR1788844	PRJEB12392			2007	India	India	South Asia	4.3.1.2	0	0	0	0	0	0	0	0	0		0	0	0	0	0	0	0		1	0	0	Pragasam et al., 2020
450	ERR1788846	PRJEB12392			2008	India	India	South Asia	4.3.1.2	0	0	0	0	0	0	0	0	0		0	0	0	0	0	0	0		1	0	0	Pragasam et al., 2020
451	ERR1788863	PRJEB12392			2009	India	India	South Asia	4.3.1.2	0	0	0	0	0	0	0	0	0		0	0	0	0	0	0	0		1	0	0	Pragasam et al., 2020
452	ERR1788864	PRJEB12392			2010	India	India	South Asia	4.3.1.2	0	0	0	0	0	0	0	0	0		0	0	0	0	0	0	0		1	0	0	Pragasam et al., 2020
453	ERR1788910	PRJEB12392			2014	India	India	South Asia	4.3.1.2	0	0	0	0	0	1	0	0	0		1	0	0	0	0	0	1		1	0	0	Pragasam et al., 2020
454	ERR1788914	PRJEB12392			2015	India	India	South Asia	4.3.1.2	0	0	0	0	0	0	0	0	0		0	0	0	0	0	0	0		1	0	0	Pragasam et al., 2020
455	ERR2093329	ERP022510			2016	Pakistan	Pakistan	South Asia	4.3.1.2	0	0	0	0	0	0	0	0	0		0	0	0	0	0	0	0		0	1	0
456	ERR337996	ERP001718			2012	Bangladesh	Bangladesh	South Asia	4.3.1.2	0	0	0	0	0	0	0	0	0		0	0	0	0	0	0	0		0	1	0
457	ERR349528	ERP001718			2011	Nepal	Nepal	South Asia	4.3.1.2	0	0	0	0	0	0	0	0	0		0	0	0	0	0	0	0		1	0	0
458	ERR352265	ERP001718			2012	Australia	India	South Asia	4.3.1.2	0	1	0	0	0	0	0	0	0		0	0	0	0	0	0	0		1	0	0
459	ERR352273	ERP001718			2011	Australia	India	South Asia	4.3.1.2	0	0	0	0	0	0	0	0	0		0	0	0	0	0	0	0		1	0	0
460	ERR352289	ERP001718			2010	Australia	Lebanon	Other Asia	4.3.1.2	0	0	0	0	0	0	0	0	0		0	0	0	0	0	0	0		1	0	0
461	ERR352291	ERP001718			2010	Australia	Nepal	South Asia	4.3.1.2	0	0	0	0	0	0	0	0	0		0	0	0	0	0	0	0		1	0	0
462	ERR352295	ERP001718			2011	Australia	India	South Asia	4.3.1.2	0	0	0	0	0	0	0	0	0		0	0	0	0	0	0	0		1	0	0
463	ERR352338	ERP001718			2011	Australia	Nepal	South Asia	4.3.1.2	0	0	0	0	0	0	0	0	0		0	0	0	0	0	0	0		1	0	0
464	ERR352439	ERP001718			2011	Australia	India	South Asia	4.3.1.2	0	0	0	0	0	0	0	0	0		0	0	0	0	0	0	0		1	0	0
465	ERR352507	ERP001718			2011	Australia	Indonesia	Southeast Asia	4.3.1.2	0	0	0	0	0	0	0	0	0		0	0	0	0	0	0	0		1	0	0
466	ERR357444	ERP001718			2011	Australia	India	South Asia	4.3.1.2	0	0	0	0	0	0	0	0	0		0	0	0	0	0	0	0		1	0	0
467	ERR357453	ERP001718			2010	Australia	Nepal	South Asia	4.3.1.2	0	0	0	0	0	0	0	0	0		0	0	0	0	0	0	0		1	0	0
468	ERR357584	ERP001718			2011	Nepal	Nepal	South Asia	4.3.1.2	0	0	0	0	0	0	0	0	0		0	0	0	0	0	0	0		1	0	0
469	ERR357766	ERP001718			2012	Australia	India	South Asia	4.3.1.2	0	0	0	0	0	0	0	0	0		0	0	0	0	0	0	0		1	0	0
470	ERR357832	ERP001718			2011	Australia	Indonesia	Southeast Asia	4.3.1.2	0	0	0	0	0	0	0	0	0		0	0	0	0	0	0	0		1	0	0
471	ERR357838	ERP001718			2011	Australia	India	South Asia	4.3.1.2	0	0	0	0	0	0	0	0	0		0	0	0	0	0	0	0		1	0	0
472	ERR360461	ERP001718			2003	Pakistan	Pakistan	South Asia	4.3.1.2	0	0	0	0	0	0	0	0	0		0	0	0	0	0	0	0		0	0	0
473	ERR360470	ERP001718			2003	Pakistan	Pakistan	South Asia	4.3.1.2	0	0	1	1	0	0	0	0	0		1	1	1	1	0	0	0		1	0	0
474	ERR360623	ERP001718			2002	France	Sri Lanka	South Asia	4.3.1.2	0	0	1	1	0	0	0	0	0		0	1	1	1	0	0	0		1	0	0
475	ERR422787	PRJEB3215			2010	United Kingdom	India	South Asia	4.3.1.2	0	0	0	0	0	0	0	0	0		0	0	0	0	0	0	0		1	0	0
476	ERR422818	PRJEB3215			2011	United Kingdom	Bangladesh	South Asia	4.3.1.2	0	0	0	0	0	0	0	0	0		0	0	0	0	0	0	0		1	0	0
477	ERR5200920	PRJEB42715			2019	India	India	South Asia	4.3.1.2	1	0	0	0	0	0	0	0	0		1	0	0	0	0	0	1		1	0	1
478	GCA_007404665	PRJEB62461			2019	United Kingdom	Iraq	Other Asia	4.3.1.2	0	0	0	0	0	0	0	0	1		0	0	0	0	0	1	0		1	0	0
479	GCA_007424245	PRJEB62461			2019	United Kingdom	Iraq	Other Asia	4.3.1.2	0	0	0	0	0	0	0	0	1		0	0	0	0	0	1	0		1	0	0
480	GCA_016802175				2019	India	India	South Asia	4.3.1.2	0	0	0	0	0	0	0	1	0		0	0	0	0	0	0	0		1	0	0
481	J54964	PRJEB62461	SAMEA114440212	ERR12081910	2023	India	India	South Asia	4.3.1.2.2	1	1	0	0	0	0	1	0	0		0	0	1	1	0	1	1		1	0	0	This study
482	K315651	PRJEB62461	SAMEA114327885	ERR12081841	2022	India	India	South Asia	4.3.1.2.2	1	1	0	0	0	0	1	0	0		0	0	1	1	0	1	1		1	0	0	This study
483	K331839	PRJEB62461	SAMEA114440213	ERR12081911	2023	India	India	South Asia	4.3.1.2.2	1	1	0	0	0	0	1	0	0		0	0	1	1	0	1	1		1	0	0	This study
484	K332914	PRJEB62461	SAMEA114327902	ERR12081824	2023	India	India	South Asia	4.3.1.2.2	1	1	0	0	0	0	1	0	0		0	0	1	1	0	1	1		1	0	0	This study
485	K341351	PRJEB62461	SAMEA114327908	ERR12081818	2023	India	India	South Asia	4.3.1.2.2	1	1	0	0	0	0	1	0	0		0	0	1	1	0	1	1		1	0	0	This study
486	M425601	PRJEB62461	SAMEA114327882	ERR12081844	2022	India	India	South Asia	4.3.1.2.2	1	1	0	0	0	0	1	0	0		0	0	1	1	0	1	1		1	0	0	This study
487	M444796	PRJEB62461	SAMEA114327892	ERR12081834	2023	India	India	South Asia	4.3.1.2.2	1	1	0	0	0	0	1	0	0		0	0	1	1	0	1	1		1	0	0	This study
488	N227748	PRJEB62461	SAMEA114440214	ERR12081912	2023	India	India	South Asia	4.3.1.2.2	0	1	0	0	0	0	1	0	0		0	0	1	1	0	1	1		1	0	0	This study
489	N229683	PRJEB62461	SAMEA114327899	ERR12081827	2023	India	India	South Asia	4.3.1.2.2	1	1	0	0	0	0	1	0	0		0	0	1	1	0	1	1		1	0	0	This study
490	N239435	PRJEB62461	SAMEA114327887	ERR12081839	2023	India	India	South Asia	4.3.1.2.2	1	1	0	0	0	0	1	0	0		0	0	1	1	0	1	1		1	0	0	This study
491	NEHA	PRJEB62461	SAMEA114440215	ERR12081913	2023	India	India	South Asia	4.3.1.2.2	1	1	0	0	0	0	1	0	0		0	0	1	1	0	1	1		1	0	0	This study
492	R1121683	PRJEB62461	SAMEA114327875	ERR12081851	2022	India	India	South Asia	4.3.1.2.2	1	1	0	0	0	0	1	0	0		0	0	1	1	0	1	1		1	0	0	This study
493	R1139754	PRJEB62461	SAMEA114327889	ERR12081837	2022	India	India	South Asia	4.3.1.2.2	1	1	0	0	0	0	1	0	0		0	0	1	1	0	1	1		1	0	0	This study
494	R1162199	PRJEB62461	SAMEA114327906	ERR12081820	2023	India	India	South Asia	4.3.1.2.2	1	1	0	0	0	0	1	0	0		0	0	1	1	0	1	1		1	0	0	This study
495	R1162970	PRJEB62461	SAMEA114327910	ERR12081816	2023	India	India	South Asia	4.3.1.2.2	1	1	0	0	0	0	1	0	0		0	0	1	1	0	1	1		1	0	0	This study
496	R1163632	PRJEB62461	SAMEA114327912	ERR12081814	2023	India	India	South Asia	4.3.1.2.2	1	1	0	0	0	0	1	0	0		0	0	1	1	0	1	1		1	0	0	This study
497	R1163796	PRJEB62461	SAMEA114327918	ERR12081808	2023	India	India	South Asia	4.3.1.2.2	1	1	0	0	0	0	1	0	0		0	0	1	1	0	1	1		1	0	0	This study
498	R1164156	PRJEB62461	SAMEA114440216	ERR12081914	2023	India	India	South Asia	4.3.1.2.2	1	1	0	0	0	0	1	0	0		0	0	1	1	0	1	1		1	0	0	This study
499	R1164424	PRJEB62461	SAMEA114327934	ERR12081792	2023	India	India	South Asia	4.3.1.2.2	1	1	0	0	0	0	1	0	0		0	0	1	1	0	1	1		1	0	0	This study
500	R1164800	PRJEB62461			2023	India	India	South Asia	4.3.1.2.2	1	1	0	0	0	0	1	0	0		0	0	1	1	0	1	1		1	0	0	This study
501	R1164952	PRJEB62461	SAMEA114327929	ERR12081797	2023	India	India	South Asia	4.3.1.2.2	1	1	0	0	0	0	1	0	0		0	0	1	1	0	1	1		1	0	0	This study
502	R1164957	PRJEB62461	SAMEA114327937	ERR12081789	2023	India	India	South Asia	4.3.1.2.2	1	1	0	0	0	0	1	0	0		0	0	1	1	0	1	1		1	0	0	This study
503	R1165347	PRJEB62461	SAMEA114327933	ERR12081793	2023	India	India	South Asia	4.3.1.2.2	1	1	0	0	0	0	1	0	0		0	0	1	1	0	1	1		1	0	0	This study
504	SRR21036995				2022		United Kingdom	Europe	4.3.1.2	0	0	0	0	0	0	0	0	0		1	0	0	0	0	0	0		1	0	0
505	V85818	PRJEB62461	SAMEA114327880	ERR12081846	2022	India	India	South Asia	4.3.1.2.2	1	1	0	0	0	0	1	0	0		0	0	1	1	0	1	1		1	0	0	This study
506	V90583	PRJEB62461	SAMEA114327904	ERR12081822	2023	India	India	South Asia	4.3.1.2.2	1	1	0	0	0	0	1	0	0		0	0	1	1	0	1	1		1	0	0	This study
507	W270098	PRJEB62461	SAMEA114327873	ERR12081853	2022	India	India	South Asia	4.3.1.2.2	1	1	0	0	0	0	1	0	0		0	0	1	1	0	1	1		1	0	0	This study
508	W270258	PRJEB62461	SAMEA114327872	ERR12081854	2023	India	India	South Asia	4.3.1.2.2	1	1	0	0	0	0	1	0	0		0	0	1	1	0	1	1		1	0	0	This study
509	W287451	PRJEB62461	SAMEA114327877	ERR12081849	2022	India	India	South Asia	4.3.1.2.2	1	1	0	0	0	0	1	0	0		0	0	1	1	0	1	1		1	0	0	This study
510	W287885	PRJEB62461	SAMEA114327881	ERR12081845	2022	India	India	South Asia	4.3.1.2.2	1	1	0	0	0	0	1	0	0		0	0	1	1	0	1	1		1	0	0	This study
511	W288040	PRJEB62461	SAMEA114327883	ERR12081843	2022	India	India	South Asia	4.3.1.2.2	1	1	0	0	0	0	1	0	0		0	0	1	1	0	1	1		1	0	0	This study
512	W301326	PRJEB62461	SAMEA114327890	ERR12081836	2023	India	India	South Asia	4.3.1.2.2	1	1	0	0	0	0	1	0	0		0	0	0	1	0	1	1		1	0	0	This study
513	W306403	PRJEB62461	SAMEA114327895	ERR12081831	2023	India	India	South Asia	4.3.1.2.2	1	1	0	0	0	0	1	0	0		0	0	1	1	0	1	1		1	0	0	This study
514	W308246	PRJEB62461	SAMEA114327897	ERR12081829	2023	India	India	South Asia	4.3.1.2.2	1	1	0	0	0	0	1	0	0		0	0	1	1	0	1	1		1	0	0	This study
515	W309418	PRJEB62461	SAMEA114327900	ERR12081826	2023	India	India	South Asia	4.3.1.2.2	1	1	0	0	0	0	1	0	0		0	0	1	1	0	1	1		1	0	0	This study
516	W311399	PRJEB62461	SAMEA114440223	ERR12081921	2023	India	India	South Asia	4.3.1.2.2	1	1	0	0	0	0	1	0	0		0	0	1	1	0	1	1		1	0	0	This study
517	zv2302087	PRJEB62461	SAMEA114440224	ERR12081922	2023	India	India	South Asia	4.3.1.2.2	1	1	0	0	0	0	1	0	0		0	0	1	1	0	1	1		1	0	0	This study
518	ZV2306080277	PRJEB62461	SAMEA114440225	ERR12081923	2023	India	India	South Asia	4.3.1.2.2	1	1	0	0	0	0	1	0	0		0	0	0	1	0	1	1		1	0	0	This study
519	ZV2306190248	PRJEB62461	SAMEA114440226	ERR12081924	2023	India	India	South Asia	4.3.1.2.2	1	1	0	0	0	0	1	0	0		0	0	1	1	0	1	1		1	0	0	This study
520	ZV2306210243	PRJEB62461	SAMEA114440227	ERR12081925	2023	India	India	South Asia	4.3.1.2.2	1	1	0	0	0	0	1	0	0		0	0	1	1	0	1	1		1	0	0	This study
521	ZV2306230390	PRJEB62461	SAMEA114440228	ERR12081926	2023	India	India	South Asia	4.3.1.2.2	1	1	0	0	0	0	1	0	0		0	0	1	1	0	1	1		1	0	0	This study
522	ZV2306240362	PRJEB62461	SAMEA114440229	ERR12081927	2023	India	India	South Asia	4.3.1.2.2	1	1	0	0	0	0	1	0	0		0	0	1	1	0	1	1		1	0	0	This study
523	ZY2306090230	PRJEB62461	SAMEA114440230	ERR12081928	2023	India	India	South Asia	4.3.1.2.2	1	1	0	0	0	0	1	0	0		0	0	1	1	0	1	1		1	0	0	This study
524	ZY2306130329	PRJEB62461	SAMEA114440231	ERR12081929	2023	India	India	South Asia	4.3.1.2.2	1	1	0	0	0	0	1	0	0		0	0	1	1	0	1	1		1	0	0	This study
525	429038	MQUL00000000			2015	India	India	South Asia	4.3.1.2.1	0	0	0	0	0	0	0	1	0		0	0	0	0	1	0	1		1	0	0	Jacob et al., 2021
526	430040	MQUM00000000			2016	India	India	South Asia	4.3.1.2.1	0	0	0	0	0	0	0	1	0		0	0	0	0	1	0	1		0	0	0	Jacob et al., 2021
527	458426	MQUO00000000			2016	India	India	South Asia	4.3.1.2.1	0	0	0	0	0	0	0	1	0		0	0	0	0	1	0	1		1	0	0	Jacob et al., 2021
528	ERR1764376	PRJEB12392			2016	India	India	South Asia	4.3.1.2.1	0	0	0	0	0	0	0	0	0		0	0	0	0	0	0	0		1	1	1	Pragasam et al., 2020
529	ERR2093332	ERP022510			2016	Pakistan	Pakistan	South Asia	4.3.1.2.1	0	0	0	0	0	0	0	0	0		0	0	0	0	0	0	0		1	1	1
530	ERR352278	ERP001718			2010	Australia	India	South Asia	4.3.1.2.1	0	0	0	0	0	0	0	0	0		0	0	0	0	0	0	0		1	1	1
531	ERR352335	ERP001718			2012	Australia	India	South Asia	4.3.1.2.1	0	0	0	0	0	0	0	0	0		0	0	0	0	0	0	0		1	1	1
532	ERR352434	ERP001718			2011	Australia	India	South Asia	4.3.1.2.1	0	0	0	0	0	0	0	0	0		0	0	0	0	0	0	0		1	1	1
533	ERR357834	ERP001718			2012	Australia	India	South Asia	4.3.1.2.1	0	0	0	0	0	0	0	0	0		0	0	0	0	0	0	0		1	1	1
534	ERR422804	PRJEB3215			2011	United Kingdom	India	South Asia	4.3.1.2.1	0	0	0	0	0	0	0	0	0		0	0	0	0	0	0	0		1	1	1
535	GCA_007783105	PRJEB62461			2018	United Kingdom	India	South Asia	4.3.1.2.1.1	0	0	0	0	0	0	0	1	0		0	0	0	0	1	0	1		1	1	1
536	LHST	PRJEB62461			2019	India	India	South Asia	4.3.1.2.1.1	0	0	0	0	0	0	0	1	0		0	0	0	0	1	0	1		1	0	0	Jacob et al., 2021
537	ERR212677	ERP001625			2001	Kenya	Kenya	Africa	4.3.1.2.EA2	0	0	1	1	0	0	0	0	0		1	1	1	1	0	0	0		0	0	0
538	ERR2909539	PRJEB19289			2014	Kenya	Kenya	Africa	4.3.1.2.EA2	0	0	1	1	0	0	0	0	0		1	1	1	1	0	0	0		0	0	0
539	ERR2909612	PRJEB19289			2013	Kenya	Kenya	Africa	4.3.1.2.EA2	0	0	1	1	0	0	0	0	0		1	1	1	1	0	0	0		0	0	0
540	ERR338149	ERP001718			2007	Kenya	Kenya	Africa	4.3.1.2.EA2	0	0	1	1	0	0	0	0	0		1	1	1	1	0	0	0		0	0	0
541	ERR1556062	PRJEB12392			2015	Uganda	Uganda	Africa	4.3.1.2.EA3	0	0	0	0	0	0	0	0	0		0	0	0	0	0	0	0		1	0	0
542	ERR1556083	PRJEB12392			2015	Uganda	Uganda	Africa	4.3.1.2.EA3	0	0	1	1	0	0	0	0	0		1	1	1	1	0	0	0		1	0	0
543	ERR2525491	PRJEB19289			2015	Kenya	Kenya	Africa	4.3.1.2.EA3	0	0	0	0	0	0	0	0	0		1	1	1	1	0	0	0		1	0	0
544	ERR3332685	PRJEB19289			2016	Kenya	Kenya	Africa	4.3.1.2.EA3	0	0	0	0	0	0	0	0	0		1	1	1	1	0	0	0		1	0	0
545	SRR3049193	PRJNA248792			2014	United Kingdom	Rwanda	Africa	4.3.1.2.EA3	0	0	0	0	0	0	0	0	0		0	0	0	0	0	0	0		1	0	0
546	ERR331291	ERP001718			2011	Bangladesh	Bangladesh	South Asia	4.3.1.3	0	0	0	0	0	0	0	0	0		0	0	0	0	0	0	0		1	0	0
547	ERR357828	ERP001718			2011	Australia	Bangladesh	South Asia	4.3.1.3	0	0	0	0	0	0	0	0	0		0	0	0	0	0	0	0		1	0	0
548	ERR360510	ERP001718			1999	France	Nepal	South Asia	4.3.1.3	0	1	0	0	0	0	0	0	0		0	0	0	0	0	0	0		0	0	0
549	ERR360528	ERP001718			2003	France	Bangladesh	South Asia	4.3.1.3	0	0	0	0	0	0	0	0	0		0	0	0	0	0	0	0		1	0	0
550	ERR2663740	PRJEB27394			2013	Bangladesh	Bangladesh	South Asia	4.3.1.3.Bdq	1	0	0	0	0	0	0	0	0		1	0	0	0	0	0	1		1	0	0
551	ERR331294	ERP001718			2011	Bangladesh	Bangladesh	South Asia	4.3.1.3.Bdq	1	0	0	0	0	0	0	0	0		1	0	0	0	0	0	1		1	0	0
552	ERR331295	ERP001718			2011	Bangladesh	Bangladesh	South Asia	4.3.1.3.Bdq	1	0	0	0	0	0	0	0	0		1	0	0	0	0	0	1		1	0	0
553	ERR337977	ERP001718			2012	Bangladesh	Bangladesh	South Asia	4.3.1.3.Bdq	1	0	0	0	0	0	0	0	0		1	0	0	0	0	0	1		1	0	0
554	ERR338026	ERP001718			2010	South Africa	South Africa	Africa	4.3.1.3.Bdq	1	0	0	0	0	0	0	0	0		1	0	0	0	0	0	1		1	0	0
555	ERR352277	ERP001718			2011	Australia	Bangladesh	South Asia	4.3.1.3.Bdq	1	0	0	0	0	0	0	0	0		1	0	0	0	0	0	1		1	0	0
556	ERR352293	ERP001718			2010	Australia	Bangladesh	South Asia	4.3.1.3.Bdq	1	0	0	0	0	0	0	0	0		1	0	0	0	0	0	1		1	0	0
557	ERR352305	ERP001718			2011	Australia	Not Provided	NA	4.3.1.3.Bdq	1	0	0	0	0	0	0	0	0		1	0	0	0	0	0	1		1	0	0
558	ERR422826	PRJEB3215			2012	United Kingdom	Bangladesh	South Asia	4.3.1.3.Bdq	1	0	0	0	0	0	0	0	0		1	0	0	0	0	0	1		1	0	0
559	ERR4325953	PRJEB30334			2018	Bangladesh	Bangladesh	South Asia	4.3.1.3.Bdq	1	0	0	0	0	0	0	0	0		1	0	0	0	0	0	1		1	0	0
560	ERR4992708	PRJEB14050			2017	India	India	South Asia	4.3.1.3.Bdq	1	0	0	0	0	0	0	0	0		1	0	0	0	0	0	1		1	0	0
561	ERR4992762	PRJEB14050			2017	India	India	South Asia	4.3.1.3.Bdq	1	0	0	0	0	0	0	0	0		1	0	0	0	0	0	1		1	0	0
562	ERR5201190	PRJEB42715			2019	India	India	South Asia	4.3.1.3.Bdq	1	0	0	0	0	0	0	0	0		1	0	0	0	0	0	1		1	0	0
563	ERR6118177	PRJEB42715			2018	India	India	South Asia	4.3.1.3.Bdq	1	0	0	0	0	0	0	0	0		1	0	0	0	0	0	1		1	0	0
564	SRR10224795	PRJNA230403			2019	USA	Bangladesh	South Asia	4.3.1.3.Bdq	1	0	0	0	0	0	0	0	0		1	0	0	0	0	0	1		1	0	0
565	SRR10310250	PRJNA230403			2019	USA	Bangladesh	South Asia	4.3.1.3.Bdq	1	0	0	0	0	0	0	0	0		1	0	0	0	0	0	1		1	0	0
566	SRR12567841	PRJNA660881			2018	Singapore	Bangladesh	South Asia	4.3.1.3.Bdq	1	0	0	0	0	0	0	0	0		1	0	0	0	0	0	1		1	0	0
567	SRR12567843	PRJNA660881			2019	Singapore	Singapore	Southeast Asia	4.3.1.3.Bdq	1	0	0	0	0	0	0	0	0		1	0	0	0	0	0	1		1	0	0
568	SRR12567848	PRJNA660881			2018	Singapore	Bangladesh	South Asia	4.3.1.3.Bdq	1	0	0	0	0	0	0	0	0		1	0	0	0	0	0	1		1	0	0
569	SRR13246451	PRJNA230403			2017	USA	Bangladesh	South Asia	4.3.1.3.Bdq	1	0	0	0	0	0	0	0	0		1	0	0	0	0	0	1		1	0	0
570	SRR13314372	PRJNA230403			2018	USA	Bangladesh	South Asia	4.3.1.3.Bdq	1	0	0	0	0	0	0	0	0		1	0	0	0	0	0	1		1	0	0
571	SRR7218855	PRJNA230403			2018	USA	Bangladesh	South Asia	4.3.1.3.Bdq	1	0	0	0	0	0	0	0	0		1	0	0	0	0	0	1		1	0	0
572	SRR7351328	PRJNA248792			2018	United Kingdom	Bangladesh	South Asia	4.3.1.3.Bdq	1	0	0	0	0	0	0	0	0		1	0	0	0	0	0	1		1	0	0
573	SRR7442186	PRJNA230403			2018	USA	Bangladesh	South Asia	4.3.1.3.Bdq	1	0	0	0	0	0	0	0	0		1	0	0	0	0	0	1		1	0	0
574	SRR8187069	PRJNA230403			2018	USA	Bangladesh	South Asia	4.3.1.3.Bdq	1	0	0	0	0	0	0	0	0		1	0	0	0	0	0	1		1	0	0
575	SRR9021778	PRJNA230403			2019	USA	Bangladesh	South Asia	4.3.1.3.Bdq	1	0	0	0	0	0	0	0	0		1	0	0	0	0	0	1		1	0	0
