# Supplementary material for: Recent emergence of cephalosporin-resistant Salmonella Typhi in India due to the endemic clone acquiring IncFIB(K) plasmid encoding blaCTX-M-15 gene
Source: Microbiol Spectr. 2025 Apr 10;13(5):e00875-24. doi: 10.1128/spectrum.00875-24 (PMC12054180; doi:10.1128/spectrum.00875-24)
Supplement: Table S2 — Detailed overview of single nucleotide polymorphism (SNP) unique to the genotype 4.3.1.2.2 [file spectrum.00875-24-s0003.xlsx]

## Sheet: Sheet1
Table S2: Detailed list of single nucleotide polymorphism (SNP) unique to genotype 4.3.1.2.2
S. No	Reference Position	Nucleotide Position	Mutation Annotation	Locus tag	Gene	Product
1	3789427	1124/1374	missense_variant c.1124C>A p.Ala375Glu	STY3925		probable PTS system permease
2	3585873	115/366	conservative_inframe_insertion c.113_115dupCTG p.Ala38dup	STY3733	rplL	50S ribosomal subunit protein L7/L12
3	3499647	1327/1482	missense_variant c.1327G>A p.Asp443Asn	STY3641	gppA	guanosine-5'-triphosphate,3'-diphosphate pyrophosphatase (guanosine pentaphosphatase)
4	561718	1373/2415	missense_variant c.1373C>T p.Ser458Leu	STY0554		putative membrane protein
5	1499665	181/528	missense_variant c.181G>A p.Gly61Ser	STY1547		conserved hypothetical protein
6	3405819	183/243	synonymous_variant c.183C>T p.Cys61Cys	STY3561		conserved hypothetical protein
7	2080299	202/483	missense_variant c.202G>A p.Gly68Ser	STY2251	pduK	putative propanediol utilization protein PduK
8	2380436	221/1278	missense_variant c.221T>A p.Leu74Gln	STY2546	nuoN	NADH dehydrogenase I chain N
9	4636043	267/1374	missense_variant c.267G>A p.Met89Ile	STY4775	mpl	murein peptide ligase
10	1834775	357/813	synonymous_variant c.357C>T p.Cys119Cys	STY1945	minD	septum site determining protein
11	592774	433/1386	missense_variant c.433G>A p.Asp145Asn	STY0585	cysS	cysteinyl-tRNA synthetase
12	1275898	512/744	missense_variant c.512G>A p.Gly171Asp	STY1317	yciC	putative membrane protein
13	4495508	545/1047	missense_variant c.545G>A p.Gly182Asp	STY4628		probable capsid portal protein
14	4643095	552/1134	frameshift_variant c.552delT p.His184fs	STY4784		hypothetical protein
15	3246383	610/1137	missense_variant c.610C>T p.His204Tyr	STY3400	ygjO	conserved hypothetical protein
16	3014988	72/795	synonymous_variant c.72C>T p.Thr24Thr	STY3142	thyA	thymidylate synthetase
17	4616647	754/849	missense_variant c.754G>C p.Ala252Pro	STY4759	ytfG	conserved hypothetical protein
18	4616638	763/849	missense_variant c.763G>T p.Gly255Cys	STY4759	ytfG	conserved hypothetical protein
19	4552596	992/1647	missense_variant c.992C>T p.Thr331Ile	STY4690	groEL	GroEL protein
Reference position of SNPs that form a subcluster within genotype 4.3.1.2.2 (Annotation not available since SNPs are present in non-coding region)
1	400261
2	1360491
3	3586849
