# Supplementary material for: Recent emergence of cephalosporin-resistant Salmonella Typhi in India due to the endemic clone acquiring IncFIB(K) plasmid encoding blaCTX-M-15 gene
Source: Microbiol Spectr. 2025 Apr 10;13(5):e00875-24. doi: 10.1128/spectrum.00875-24 (PMC12054180; doi:10.1128/spectrum.00875-24)
Supplement: Table S3 — Comprehensive analysis of plasmid replication mechanism. [file spectrum.00875-24-s0004.xlsx]

## Sheet: Sheet1
Table S3: Comprehensive analysis of plasmid replication mechanism
Plasmid	Replication mechanism	Stability(Plasmid stability assay)	Conjugation capabilities	AMR bearing regions
IncFIB(K)	RepB, umuC, topB, XerC1	97%, stable	traC	Tn3 family transposase Tn2
IncY	RepA, XerC, XerC2, topB	91%, stable	traC	Tn3 family transposase Tn2, IS1380 family transposase ISEcp1
