# Supplementary material for: Recent emergence of cephalosporin-resistant Salmonella Typhi in India due to the endemic clone acquiring IncFIB(K) plasmid encoding blaCTX-M-15 gene
Source: Microbiol Spectr. 2025 Apr 10;13(5):e00875-24. doi: 10.1128/spectrum.00875-24 (PMC12054180; doi:10.1128/spectrum.00875-24)
Supplement: Table S4 — The MOB types of 288 plasmids identified using MOB-Suite. [file spectrum.00875-24-s0005.xlsx]

## Sheet: Mob_type
Table S4: The MOB-types of 288 Plasmids Identified Using MOB-Suite
sample_id	relaxase_type(s)	Organism	Plasmid name	Collection Year
116 NSRL	MOBC,MOBP	Salmonella Typhi	plasmid unnamed	2022
120 NSRL	MOBP	Salmonella Typhi	plasmid unnamed	2022
153 NSRL	MOBC,MOBP	Salmonella Typhi	plasmid unnamed	2022
154 NSRL (CP169080.1)	MOBC,MOBP	Salmonella Typhi	pSTY_IncFIB_K	2022
2CTRGujarat (CP173298.1)	MOBC	Salmonella Typhi	plasmid unnamed	2022
AP014952	MOBF,MOBF	Klebsiella oxytoca	pKO_JKo3_1	2015
CP002474	MOBF,MOBF	Klebsiella pneumoniae	pUUH239.2	2020
CP006642	MOBC	Escherichia coli PCN061	PCN061p6	2015
CP006663	-	Klebsiella pneumoniae strain ATCC BAA-2146 plasmid	pCuAs	2016
CP006800	MOBF,MOBF	Klebsiella pneumoniae subsp. pneumoniae Pitt	NDM01 plasmid p2	2019
CP006927	MOBF,MOBF	Klebsiella pneumoniae 30660/NJST258_1	plasmid pNJST258N1	2016
CP007729	MOBF,MOBF	Klebsiella pneumoniae subsp. pneumoniae KPNIH10	plasmid pKPN-498	2016
CP007734	MOBF,MOBF	Klebsiella pneumoniae subsp. pneumoniae KPNIH27	plasmid pKPN-262	2016
CP008800	MOBF,MOBF	Klebsiella pneumoniae subsp. pneumoniae KPNIH24	plasmid pKPN-e44	2016
CP008829	MOBF,MOBF	Klebsiella pneumoniae subsp. pneumoniae KPNIH1	plasmid pKPN-498	2016
CP008930	MOBF,MOBF	Klebsiella pneumoniae strain PMK1	plasmid pPMK1-A	2016
CP009777	MOBF,MOBF	Klebsiella pneumoniae subsp. pneumoniae strain KPNIH32	plasmid pKPN-a68,	2016
CP009879	MOBF,MOBF	Klebsiella pneumoniae subsp. pneumoniae strain KPNIH31	plasmid pKPN-c22	2016
CP010390	MOBF,MOBF	Klebsiella pneumoniae strain 6234	plasmid p6234-198.371kb	2016
CP010393	MOBF,MOBF	Klebsiella pneumoniae strain 34618	plasmid p34618-207.543kb	2016
CP010574	MOBF	Klebsiella pneumoniae strain 32192	NA	2016
CP011577	MOBF,MOBF	Klebsiella pneumoniae strain CAV1392	plasmid pCAV1392-131	2015
CP011590	-	Enterobacter asburiae strain CAV1043	plasmid pCAV1043-97	2015
CP011600	MOBF	Phytobacter ursingii strain CAV1151	plasmid pCAV1151-215	2018
CP011623	MOBF,MOBF	Klebsiella pneumoniae strain CAV1344	plasmid pCAV1344-250	2015
CP011641	MOBF	Serratia marcescens strain CAV1492	plasmid pCAV1492-199	2015
CP011977	MOBF,MOBF	Klebsiella pneumoniae DMC1097	plasmid pDMC1097-218.836kb	2015
CP012567	MOBF,MOBF	Klebsiella pneumoniae strain UCLAOXA232KP	plasmid pUCLAOXA232-6	2016
CP012572	MOBF,MOBF	Klebsiella pneumoniae strain UCLAOXA232KP	plasmid pUCLAOXA232-6.X	2016
CP012682	MOBH	Salmonella enterica subsp. enterica serovar Typhimurium strain 33676	plasmid p33676_IncA/C	2015
CP012884	MOBF	Klebsiella pneumoniae KP-1	plasmid pKP1-19	2015
CP012989	-	Klebsiella pneumoniae strain KpN01	plasmid pKpN01-SIL	2016
CP012994	-	Klebsiella pneumoniae strain KpN06	plasmid pKpN06-SIL	2016
CP013323	MOBF,MOBF	Klebsiella pneumoniae strain CAV1193	plasmid pCAV1193-258	2016
CP013339	MOBF	Raoultella ornithinolytica strain Yangling I2	plasmid pKPYL1	2016
CP014073	-	Klebsiella quasipneumoniae strain FDAARGOS_93	plasmid unnamed2	2019
CP014121	MOBF,MOBF	Klebsiella pneumoniae strain FDAARGOS_156	plasmid unnamed1	2019
CP014649	-	Klebsiella pneumoniae strain KPNIH36	plasmid pKPN-fff	2016
CP015132	MOBF,MOBF	Klebsiella pneumoniae strain Kpn555	plasmid pKPN-d90	2016
CP015135	MOBF,MOBF	Klebsiella pneumoniae strain ATCC 35657	plasmid p35657-1	2017
CP015383	MOBF,MOBF	Klebsiella pneumoniae strain CN1	plasmid pCN1_1	2017
CP015386	MOBF,MOBF	Klebsiella pneumoniae strain NY9	plasmid pNY9_1	2017
CP015393	MOBF,MOBF	Klebsiella pneumoniae strain CR14	plasmid pCR14_1	2017
CP015823	MOBF,MOBF	Klebsiella pneumoniae isolate blood sample 2	plasmid 1	2016
CP016763	MOBF	Citrobacter freundii strain B38	plasmid pOZ172	2020
CP016810	MOBF,MOBF	Klebsiella pneumoniae strain DHQP1002001	plasmid p_IncFIB_DHQP1002001	2016
CP016922	MOBF,MOBF	Klebsiella pneumoniae isolate 11	plasmid pIncFIB_DHQP1300920	2016
CP018207	MOBC	Escherichia coli strain MRSN346647	plasmid pMRSN346647_113.1	2016
CP018351	MOBF,MOBF	Klebsiella pneumoniae strain CAV1417	plasmid pCAV1417-185	2016
CP018355	MOBF,MOBF	Klebsiella pneumoniae strain CAV1453	plasmid pCAV1453-208	2016
CP018361	MOBF	Klebsiella oxytoca strain CAV1752	plasmid pCAV1752-278	2016
CP018365	MOBF,MOBF	Klebsiella pneumoniae strain Kp_Goe_62629	plasmid pKp_Goe_629-1	2016
CP018424	MOBF,MOBF	Klebsiella pneumoniae strain MNCRE69	plasmid pMNCRE69_4	2016
CP018430	MOBF,MOBF	Klebsiella pneumoniae strain MNCRE78	plasmid pMNCRE78_4	2016
CP018434	MOBF,MOBF	Klebsiella pneumoniae strain MNCRE53	plasmid pMNCRE53_4	2016
CP018441	MOBF,MOBF	Klebsiella pneumoniae strain Kp_Goe_822917	plasmid pKp_Goe_917-1	2016
CP018460	MOBF,MOBF	Klebsiella pneumoniae strain Kp_Goe_39795	plasmid pKp_Goe_795-1	2016
CP018675	MOBF,MOBF	Klebsiella pneumoniae strain CAV1217	plasmid pKPC_CAV1217	2016
CP018693	MOBF,MOBF	Klebsiella pneumoniae strain Kp_Goe_821588	plasmid pKp_Goe_588-1	2016
CP018818	-	Klebsiella pneumoniae strain AR_0049	plasmid unitig_2	2016
CP018886	MOBF,MOBF	Klebsiella pneumoniae subsp. pneumoniae strain BR21	plasmid pIncF	2018
CP019262	MOBH	Escherichia coli strain 13C1065T	plasmid p13C1065T-3	2018
CP019773	MOBF,MOBF	Klebsiella pneumoniae subsp. pneumoniae strain	KPN_KPC_HUG_07 plasmid p1	2017
CP020062	MOBF	Klebsiella pneumoniae strain AR_0117	plasmid unitig_1	2017
CP020069	MOBF,MOBF	Klebsiella pneumoniae strain AR_0068	plasmid unitig_2	2017
CP020072	MOBF,MOBF	Klebsiella pneumoniae strain AR_0115	plasmid tig00000002	2017
CP020109	MOBF,MOBF	Klebsiella pneumoniae strain AR_0098	plasmid tig00000001	2017
CP020344	MOBC	Shigella flexneri 1a strain 0439	plasmid unnamed2	2017
CP020838	MOBF,MOBF	Klebsiella pneumoniae strain BK13043	plasmid pBK13043-1	2017
CP020842	MOBF,MOBF	Klebsiella pneumoniae strain KPN1482	plasmid pKPN1482-1	2017
CP020855	MOBF,MOBF	Klebsiella pneumoniae strain KPN528	plasmid pKPN528-2	2017
CP020903	MOBF,MOBF	Klebsiella pneumoniae strain K66-45	plasmid pK66-45-2	2017
CP021166	MOBF,MOBF	Klebsiella pneumoniae strain 203	plasmid p203	2018
CP021540	MOBF,MOBF	Klebsiella pneumoniae strain AR_0047	plasmid tig00000001	2017
CP021544	MOBF,MOBF	Klebsiella pneumoniae strain AR_0112	plasmid tig00000000	2017
CP021686	MOBF,MOBF	Klebsiella pneumoniae strain AR_0146	plasmid tig00001160	2017
CP021710	MOBF,MOBF	Klebsiella pneumoniae strain AR_0143	plasmid tig00000853	2017
CP021713	MOBF,MOBF	Klebsiella pneumoniae strain AR_0129	plasmid tig00000000	2017
CP021752	MOBF,MOBF	Klebsiella pneumoniae strain AR_0113	plasmid unitig_1	2017
CP021834	MOBF,MOBF	Klebsiella pneumoniae strain AR_0120	plasmid tig00000500_pilon	2017
CP021856	-	Klebsiella pneumoniae strain AR_0125	plasmid tig00000001_pilon	2017
CP021951	MOBF,MOBF	Klebsiella pneumoniae strain AR_0148	plasmid tig00000168_pilon	2017
CP022125	MOBF,MOBF	Klebsiella pneumoniae strain DHQP1605752_NV	plasmid p1605752FIB	2017
CP022155	-	Escherichia coli strain ABWA45	plasmid pABWA45_1	2017
CP022574	MOBF,MOBF	Klebsiella pneumoniae strain BIC-1	plasmid pBIC-1a	2017
CP022692	MOBF,MOBF	Klebsiella pneumoniae subsp. pneumoniae strain AUSMDU00008079	plasmid pAUSMDU00008079_01	2019
CP022824	MOBF,MOBF	Klebsiella quasivariicola strain KPN1705	plasmid pKPN1705-1	2017
CP023555	MOBF,MOBF	Klebsiella pneumoniae subsp. pneumoniae strain ST2017:950142398	plasmid p18-43_02	2017
CP023893	MOBF,MOBF	Raoultella ornithinolytica strain FDAARGOS_431	plasmid unnamed1	2019
CP023912	MOBF,MOBF	Klebsiella pneumoniae strain FDAARGOS_436	plasmid unnamed1	2019
CP023953	MOBF,MOBF	Klebsiella pneumoniae strain FDAARGOS_447	plasmid unnamed2	2019
CP024130	-	Escherichia coli strain 14EC001	plasmid p14EC001c	2018
CP024144	-	Escherichia coli strain 14EC029	plasmid p14EC029c	2018
CP024459	MOBF,MOBF	Klebsiella pneumoniae strain QS17-0161	plasmid pMR0617aac	2017
CP024474	MOBC	Shigella flexneri 7b strain 94-3007	plasmid unnamed1	2017
CP024483	MOBF,MOBF	Klebsiella pneumoniae strain INF322	plasmid unnamed1	2017
CP024500	MOBF,MOBF	Klebsiella pneumoniae strain KSB1_4E	plasmid unnamed1	2017
CP024508	MOBF,MOBF	Klebsiella pneumoniae strain KSB2_1B	plasmid unnamed2	2017
CP024516	MOBF,MOBF	Klebsiella pneumoniae strain KSB1_10J	plasmid unnamed1	2017
CP024530	MOBF,MOBF	Klebsiella pneumoniae strain INF157	plasmid unnamed2	2017
CP024537	MOBF,MOBF	Klebsiella pneumoniae strain KSB1_9D	plasmid unnamed2	2017
CP024558	MOBF,MOBF	Klebsiella pneumoniae strain INF164	plasmid unnamed2	2017
CP025006	MOBF,MOBF	Klebsiella pneumoniae strain AUSMDU00003562	plasmid pAUSMDU3562-1	2017
CP025038	MOBF,MOBF	Klebsiella pneumoniae strain NU-CRE047	plasmid pNU-CRE047_1	2017
CP025142	MOBF,MOBF	Klebsiella pneumoniae strain KP1768	plasmid KP1768_p2	2017
CP025145	MOBF,MOBF	Klebsiella pneumoniae strain NR5632	plasmid NR5632_p2	2017
CP025148	MOBF,MOBF	Klebsiella pneumoniae strain KP1766	plasmid KP1766_p2	2017
CP025212	MOBF	Klebsiella pneumoniae strain HZW25	plasmid unnamed1	2018
CP025457	MOBF,MOBF	Klebsiella pneumoniae strain KP69	plasmid p69-1	2017
CP025516	MOBF	Klebsiella pneumoniae strain 002SK2	plasmid p002SK2_A	2017
CP026180	-	Klebsiella pneumoniae strain KPNIH49	plasmid pKPN-9729	2018
CP026206	MOBC	Escherichia coli strain ECONIH5	plasmid pECO-cbb3	2018
CP026276	MOBF,MOBF	Klebsiella oxytoca strain KONIH5	plasmid pKOR-ab4d	2018
CP026404	-	Escherichia coli strain ECONIH4	plasmid pECO-6357	2018
CP026578	MOBC	Escherichia coli strain WCHEC005237	plasmid pQnrS1_005237	2019
CP026716	-	Klebsiella oxytoca strain AR_0028	plasmid unitig_1_pilon	2018
CP026752	MOBF,MOBF	Klebsiella pneumoniae strain AR_0066	plasmid tig00000080_pilon	2018
CP026764	MOBC	Shigella flexneri strain 04-3145	plasmid unnamed	2019
CP027152	MOBF,MOBF	Klebsiella pneumoniae strain AR_0363	plasmid unnamed1	2018
CP027161	MOBF,MOBF	Klebsiella pneumoniae strain AR_0361	plasmid unnamed1	2018
CP027425	MOBF,MOBF	Klebsiella oxytoca strain FDAARGOS_335	plasmid unnamed	2019
CP027613	MOBF,MOBF	Klebsiella pneumoniae subsp. ozaenae strain AR_0096	plasmid unnamed1	2018
CP028181	MOBF,MOBF	Klebsiella pneumoniae strain CFSAN054110	plasmid pGMI16-005_01	2018
CP028543	MOBF,MOBF	Klebsiella pneumoniae subsp. pneumoniae strain SCKP020143	plasmid p1_020143	2019
CP028784	MOBF,MOBF	Klebsiella pneumoniae strain SCKP020049	plasmid p1_020049	2018
CP028792	-	Klebsiella pneumoniae strain WCHKP020030	plasmid pLAP2_020030	2019
CP028930	MOBF,MOBF	Klebsiella pneumoniae strain AR_0153	plasmid unnamed2	2018
CP028954	MOBF,MOBF	Klebsiella pneumoniae strain AR_0141	plasmid unnamed1	2018
CP028995	MOBF,MOBF	Klebsiella pneumoniae strain AR_0079	plasmid unnamed6	2018
CP029101	MOBF,MOBF	Klebsiella pneumoniae strain AR438	plasmid unnamed3	2018
CP029136	MOBF,MOBF	Klebsiella pneumoniae strain AR376	plasmid unnamed2	2018
CP029387	MOBF,MOBF	Klebsiella pneumoniae subsp. pneumoniae strain SCKP040074	plasmid pTetD_040074	2018
CP029430	-	Klebsiella quasipneumoniae strain CAV2018	plasmid pCAV2018-177	2018
CP029435	-	Klebsiella quasipneumoniae strain CAV2013	plasmid pCAV2013-156	2018
CP029441	-	Klebsiella quasipneumoniae strain CAV1947	plasmid pCAV1947-173	2018
CP029448	MOBF	Serratia marcescens strain CAV1761	plasmid pCAV1761-205	2018
CP029588	MOBF,MOBF	Klebsiella pneumoniae strain DA33141	plasmid pDA33141-217	2018
CP029591	MOBF,MOBF	Klebsiella pneumoniae strain DA33144	plasmid pDA33144-220	2018
CP029598	-	Klebsiella quasipneumoniae subsp. similipneumoniae strain ATCC 700603	plasmid pDA33145-152	2018
CP029724	MOBF,MOBF	Klebsiella pneumoniae strain AR_0140	plasmid unnamed2	2018
CP068973	MOBF,MOBF	Klebsiella pneumoniae strain fekpn2511	plasmid pfekpn2511-1	2022
CP072806	MOBH	Escherichia coli strain PK5074	plasmid pPK5074-91kb	2021
CP074455	MOBF,MOBF	Klebsiella pneumoniae strain S5_CRE5a	plasmid pCRE5_1	2023
CP074524	MOBF,MOBF	Klebsiella pneumoniae strain S12_CRE12	plasmid pCRE12_1	2023
CP074529	MOBF,MOBF	Klebsiella pneumoniae strain S14_CRE14	plasmid pCRE14_1	2023
CP074536	MOBF,MOBF	Klebsiella pneumoniae strain S16_CRE16	plasmid pCRE16_1	2023
CP074542	MOBF,MOBF	Klebsiella pneumoniae strain S24_CRE24	plasmid pCRE24_1	2023
CP074559	MOBF,MOBF,MOBP	Klebsiella pneumoniae strain S39_CRE40	plasmid pCRE40_1	2023
CP074562	MOBF,MOBF,MOBP	Klebsiella pneumoniae strain S40_CRE5b	plasmid pCRE5b_1	2023
CP077811	-	Klebsiella pneumoniae strain FF904	plasmid pFF904_1	2022
CP083082	MOBF,MOBF	Klebsiella pneumoniae strain 0113070356	plasmid p1-0113070356	2021
CP089384	MOBF,MOBF	Klebsiella pneumoniae strain KPN342	plasmid pKPN342_1	2021
CP089386	MOBC,MOBF,MOBF	Klebsiella variicola subsp. variicola strain KPN692	plasmid pKPN692_1	2021
CP114309	MOBF,MOBF	Klebsiella oxytoca strain 2022CK-00499	plasmid unnamed1	2022
CP114313	MOBF,MOBF	Klebsiella variicola strain 2022CK-00500	plasmid unnamed1	2022
CP114317	MOBF,MOBF	Klebsiella variicola strain 2022CK-00501	plasmid unnamed1	2022
CP114321	MOBF,MOBF	Klebsiella variicola strain 2022CK-00502	plasmid unnamed1	2022
CP114325	MOBF,MOBF	Klebsiella variicola strain 2022CK-00503	plasmid unnamed1	2022
CP114329	MOBF,MOBF	Klebsiella variicola strain 2022CK-00504	plasmid unnamed1	2022
CP114333	MOBF,MOBF	Klebsiella variicola strain 2022CK-00505	plasmid unnamed1	2022
CP114355	MOBF,MOBF	Klebsiella variicola strain 2022CK-00567	plasmid unnamed1	2022
CP114362	MOBF,MOBF	Klebsiella variicola strain 2022CK-00568	plasmid unnamed1	2022
CP114754	MOBF,MOBF	Klebsiella pneumoniae strain ST39	plasmid pKp189_1	2022
CP114854	MOBF,MOBF	Klebsiella pneumoniae strain S245	plasmid pS245-1	2022
CP115690	MOBF	Enterobacter hormaechei strain 2020CK-00204	plasmid unnamed1	2023
CP116019	MOBC	Salmonella enterica strain SSJHZ21-044	plasmid pJHZ21-111K	2023
ERR2663740	MOBC	Salmonella Typhi	NA	2013
ERR331369	MOBC	Salmonella Typhi	NA	2008
ERR331372	MOBC	Salmonella Typhi	NA	2008
ERR331374	MOBC	Salmonella Typhi	NA	2008
ERR331375	MOBC	Salmonella Typhi	NA	2008
ERR331376	MOBC	Salmonella Typhi	NA	2008
ERR331377	MOBC	Salmonella Typhi	NA	2008
ERR331378	MOBC	Salmonella Typhi	NA	2008
ERR331379	MOBC	Salmonella Typhi	NA	2008
ERR331380	MOBC	Salmonella Typhi	NA	2008
ERR338026	MOBC	Salmonella Typhi	NA	2010
ERR352277	MOBC	Salmonella Typhi	NA	2011
ERR352293	MOBC	Salmonella Typhi	NA	2010
ERR352305	MOBC	Salmonella Typhi	NA	2011
ERR422826	MOBC	Salmonella Typhi	NA	2013
ERR4325953	MOBC	Salmonella enterica subsp. enterica serovar Typhimurium	NA	2020
ERR4326141	MOBC	Salmonella enterica subsp. enterica serovar Typhimurium	NA	2020
ERR4451254	MOBC	Salmonella Typhi	NA	2014
ERR4451283	MOBC	Salmonella Typhi	NA	2018
ERR4451326	MOBC	Salmonella Typhi	NA	2017
ERR4451331	MOBC	Salmonella Typhi	NA	2020
ERR4451402	MOBC	Salmonella Typhi	NA	2018
ERR4992708	MOBC	Salmonella Typhi	NA	2020
ERR4992762	MOBC	Salmonella Typhi	NA	2020
ERR5201190	MOBC	Salmonella Typhi	NA	2019
ERR594546	MOBC	Salmonella Typhi	NA	2014
ERR594557	MOBC	Salmonella Typhi	NA	2014
ERR594563	MOBC	Salmonella Typhi	NA	2014
ERR6118177	MOBC	Salmonella Typhi	NA	2018
ERR731404	MOBC	Salmonella Typhi	NA	2013
ERR998520	MOBC	Salmonella Typhi	NA	2018
ERR998581	MOBC	Salmonella Typhi	NA	2018
ERR998600	MOBC	Salmonella Typhi	NA	2018
ERR998604	MOBC	Salmonella Typhi	NA	2018
ERR998610	MOBC	Salmonella Typhi	NA	2018
FO834905	MOBH	Klebsiella pneumoniae str. Kp52.145	plasmid II	2016
HQ202266	MOBF,MOBF	Klebsiella pneumoniae strain 997	plasmid pc15-k	2020
HQ332785	MOBC	Edwardsiella tarda strain CK41	plasmid pCK41	2020
JN233704	MOBF,MOBF	Klebsiella pneumoniae strain ST258	plasmid pKPN-IT	2016
JX424424	MOBF,MOBF	Klebsiella pneumoniae	plasmid pKPN_CZ	2020
JX430448	MOBF,MOBF	Klebsiella pneumoniae strain BK32179	plasmid pBK32179	2020
JX442974	MOBF,MOBF	Klebsiella pneumoniae plasmid	pKN-LS6	2020
KF719970	MOBF,MOBF	Klebsiella pneumoniae strain ST48	plasmid pKP09085	2020
KF719971	MOBF,MOBF	Klebsiella pneumoniae strain ST23 plasmid pKP007	plasmid pKP007	2020
KF719972	MOBF,MOBF	Klebsiella pneumoniae strain ST15	plasmid pKP02022	2020
KM023153	MOBC	Escherichia coli strain PGR46	plasmid pPGRT46	2020
KT203286	MOBF,MOBF	Klebsiella pneumoniae strain U25	plasmid PU25001	2020
KT896504	MOBF,MOBF	Klebsiella pneumoniae strain I11	plasmid pKPSH11	2020
KX023259	-	Escherichia coli	plasmid pSCE516-4	2020
KX254341	MOBH	Escherichia coli strain JS-B60	plasmid pECJS-B60-267	2020
KX518744	-	Escherichia coli strain HYEC7	plasmid pHYEC7-110	2020
KX636095	MOBF,MOBF,MOBH,MOBH	Klebsiella pneumoniae strain RJ119	plasmid pRJ119-NDM1	2020
KX839208	MOBF,MOBF	Klebsiella pneumoniae strain KP1814	plasmid pKP1814-2	2020
KY020154	MOBF	Klebsiella pneumoniae strain Kpn-431	plasmid pKPN-431cz	2020
KY051550	MOBC	Escherichia coli	plasmid pFZ11	2020
KY271404	MOBF,MOBF	Klebsiella pneumoniae strain Kp-48	plasmid pKPN3-307_typeA	2020
KY271405	-	Klebsiella pneumoniae strain H151440672	plasmid pKPN3-307_typeB	2020
KY271406	MOBF,MOBF	Klebsiella pneumoniae strain H150820806	plasmid pKPN3-307_TypeC	2020
KY271407	MOBF,MOBF	Klebsiella pneumoniae strain CIV-4	plasmid pKPN3-307_typeD	2020
KY495890	MOBF,MOBF	Klebsiella pneumoniae strain 301	plasmid pKP301cro	2020
KY848295	MOBC	Shigella flexneri Y strain RC960	plasmid pRC960-1	2020
LM994717	MOBF,MOBF	Klebsiella pneumoniae	plasmid pKp848CTX	2016
LR213454	MOBC	Shigella flexneri strain AUSMDU00008355 genome assembly	plasmid: 3	2019
LT009688	MOBF,MOBF	Klebsiella pneumoniae strain O6CO7	plasmid pIT-06C07	2016
LT904889	MOBC	Salmonella enterica subsp. enterica serovar Typhi strain 129-0238-M genome assembly	plasmid: 2	2017
MF116002	MOBF,MOBF	Uncultured bacterium	plasmid pLGP4 clone J53	2018
MF150084	MOBF,MOBF	Klebsiella pneumoniae strain A64477	plasmid pKP64477a	2017
MF918373	MOBF,MOBF	Klebsiella pneumoniae	plasmid p1512-dfrA	2020
MG252894	MOBF,MOBF	Klebsiella pneumoniae strain Kpn-35963cz	plasmid pKpn-35963cz	2020
MG288676	MOBF,MOBF	Klebsiella pneumoniae strain F160070	plasmid p160070-catA	2020
MG288684	MOBC,MOBP	Klebsiella aerogenes strain E20	plasmid pE20-qnrS	2020
MG462728	MOBF,MOBF	Escherichia coli strain AMA1416	plasmid Pama1416	2020
MG825383	MOBH	Escherichia coli strain 1079	plasmid p1079-IncFIB-N	2020
MG870194	MOBC	Salmonella enterica subsp. enterica serovar London strain Sa128	plasmid pSa128	2020
MG874043	MOBC	Salmonella sp. strain Sa63	plasmid pSa63-CIP	2018
MG874044	MOBC	Salmonella sp. strain Sa76	plasmid pSa76-CIP	2018
MH745929	-	Klebsiella pneumoniae strain VRES1611 plasmid	NA	2020
MN310374	MOBF	Klebsiella pneumoniae strain 2016071221	plasmid p71221-mphA	2020
MN310379	MOBF,MOBF	Klebsiella quasipneumoniae strain A2508	plasmid pA2508-emrE	2020
MT180431	MOBC	Escherichia coli strain CE1681	plasmid pCE1681-B	2020
MT439326	MOBF,MOBF	Klebsiella pneumoniae strain NMI3243_13	plasmid pIncFIBk_3243	2020
MT439327	MOBF,MOBF	Klebsiella pneumoniae strain NMI6713_12	plasmid pIncFIBk_6713	2020
MT559985	MOBH,MOBH	Escherichia coli	plasmid pEC2-1/2a	2021
MW940628	-	Escherichia sp. strain SZ10R	plasmid pSZ10R-tetX4	2021
MZ054178	-	Escherichia coli strain HN13R	plasmid pHN13R-tetX4	2021
MZ156797	MOBF,MOBF,MOBH	Klebsiella pneumoniae strain KP59	plasmid p59001-phv	2021
MZ156798	MOBF,MOBF	Klebsiella pneumoniae strain KP63	plasmid pKPC-063001	2021
MZ475695	MOBF,MOBF	Klebsiella pneumoniae strain HS11286-vir2	plasmid unnamed3	2021
MZ475699	MOBF,MOBF	Escherichia coli strain J53-vir2	plasmid unnamed1	2021
MZ475708	MOBF,MOBF	Klebsiella pneumoniae strain JS187-vir2	plasmid unnamed4	2021
NC 006856	MOBP	Salmonella enterica subsp. enterica serovar Choleraesuis str. SC-B67	plasmid pSC138	2024
NC 009649	MOBF,MOBF	Klebsiella pneumoniae subsp. pneumoniae MGH 78578	plasmid pKPN3	2024
NC 011092	MOBC	Salmonella enterica subsp. enterica serovar Schwarzengrund str. CVM19633	plasmid pCVM19633_110	2024
OP242262	-	Escherichia coli strain LA061	plasmid pLAO33	2023
OP242286	-	Escherichia coli strain LA153	plasmid pLAO66	2023
OP242292	-	Escherichia coli strain LA189	plasmid pLAO83	2023
OP242309	-	Escherichia coli strain LA160	plasmid pLAO68	2023
SRR10224795	MOBC	Salmonella enterica	NA	2018
SRR10310250	MOBC	Salmonella enterica	NA	2018
SRR12567841	MOBC	Salmonella enterica subsp. enterica serovar Typhi	NA	2018
SRR12567843	MOBC	Salmonella enterica subsp. enterica serovar Typhi	NA	2019
SRR12567848	MOBC	Salmonella enterica subsp. enterica serovar Typhi	NA	2018
SRR13246451	MOBC	Salmonella enterica	NA	2020
SRR13314372	MOBC	Salmonella enterica	NA	2020
SRR1959230	MOBC	Salmonella enterica subsp. enterica serovar Typhi	NA	2015
SRR1960208	MOBC	Salmonella enterica subsp. enterica serovar Typhi	NA	2015
SRR1963433	MOBC	Salmonella enterica subsp. enterica serovar Typhi	NA	2014
SRR5659601	MOBC	Salmonella enterica subsp. enterica serovar Typhi	NA	2017
SRR7218855	MOBC	Salmonella enterica	NA	2018
SRR7351328	MOBC	Salmonella enterica subsp. enterica serovar Typhi	NA	2018
SRR7442186	MOBC	Salmonella enterica	NA	2018
SRR8187069	MOBC	Salmonella enterica	NA	2018
SRR9021778	MOBC	Salmonella enterica	NA	2019
CP014697.2	_	Klebsiella quasipneumoniae strain ATCC 700603	plasmid pKQPS1	2016
SRR5655450	_	Salmonella enterica subsp. enterica serovar Typhi	NA	2017
