# Supplementary material for: Recent emergence of cephalosporin-resistant Salmonella Typhi in India due to the endemic clone acquiring IncFIB(K) plasmid encoding blaCTX-M-15 gene
Source: Microbiol Spectr. 2025 Apr 10;13(5):e00875-24. doi: 10.1128/spectrum.00875-24 (PMC12054180; doi:10.1128/spectrum.00875-24)
Supplement: Table S5 — Detailed overview of SNP variations among IncFIB(K) plasmids. [file spectrum.00875-24-s0006.xlsx]

## Sheet: Sheet1
Table S5: Detailed overview of SNP variations among IncFIB(K) plasmids
S. No	NT_POS	AA_POS	Effect	Product	Remarks
1	741/1011	247/336	synonymous_variant c.741G>A p.Thr247Thr	RepB family plasmid replication initiator protein	Four SNPs specific to BAPS cluster 1
2	780/1011	260/336	synonymous_variant c.780G>T p.Arg260Arg	RepB family plasmid replication initiator protein
3	41/972	14/323	missense_variant c.41C>G p.Thr14Ser	ParB/RepB/Spo0J family plasmid partition protein
4	165/972	55/323	synonymous_variant c.165A>G p.Val55Val	ParB/RepB/Spo0J family plasmid partition protein
5	1002/1266	334/421	synonymous_variant c.1002C>A p.Ile334Ile	Y-family DNA polymerase	Two specific SNPs were identified in 50 isolates, including the study isolates, within BAPS cluster 1.
6	94/423	32/140	missense_variant c.94G>A p.Asp32Asn	umuD
